# Supplementary material for: N6-methyladenosine modification of the Aedes aegypti transcriptome and its alteration upon dengue virus infection in Aag2 cell line
Source: Commun Biol. 2022 Jun 20;5:607. doi: 10.1038/s42003-022-03566-8 (PMC9209429; doi:10.1038/s42003-022-03566-8)
Supplement: Supplementary file 2 — Supplementary Data 1 [file 42003_2022_3566_MOESM2_ESM.xlsx]

## Sheet: Table S1
Name	Chromosome / Scaffold	Peak Size	Start	End	Strand	center of peak	peak shape score	p-value	5' gene	5' distance	3' gene	3' distance	m6A Motif in Plus strand (#)	m6A Motif in minus strand (#)
Peak 1	2	554	91442	91995	+	91712	1.44677	0.073981	AAEL005211	32562	AAEL005195	48747	12	11
Peak 2	2	547	1528715	1529261	+	1528968	3.08425	0.00102032	AAEL005199	63343	AAEL027175	0	3	9
Peak 4	2	587	1566949	1567535	+	1567219	2.07532	0.0189784	AAEL008683	0	CTL12	43211	7	7
Peak 5	2	809	1739658	1740466	+	1739928	1.41782	0.0781217	CTL12	127119	AAEL008684	538121	7	17
Peak 6	2	540	1808596	1809135	+	1808866	7.2953	1.48997e-13	CTL12	196057	AAEL008684	469452	7	3
Peak 7	2	488	2580695	2581182	+	2580956	1.62548	0.0520306	AAEL008679	51347	AAEL020915	0	4	7
Peak 9	2	417	3756196	3756612	+	3756396	4.8638	5.75757e-07	AAEL009082	10218	AAEL018169	4571	6	2
Peak 10	2	442	3758353	3758794	+	3758553	1.61185	0.053497	AAEL009082	12375	AAEL018169	2389	11	5
Peak 11	2	619	3963619	3964237	+	3963816	1.77691	0.0377917	ALP1	15674	AAEL009080	0	4	10
Peak 12	2	494	4004211	4004704	+	4004444	3.22627	0.000627065	ALP1	56266	AAEL009080	0	8	8
Peak 13	2	657	4007968	4008624	+	4008238	1.31409	0.0944078	AAEL009080	3300	AAEL009085	13761	14	14
Peak 14	2	542	4097671	4098212	+	4097941	1.67634	0.0468357	AAEL009080	93003	AAEL009085	0	8	3
Peak 16	2	465	4132287	4132751	+	4132499	1.33324	0.0912272	AAEL009084	0	IAP1	13900	7	6
Peak 17	2	538	5914591	5915128	+	5914844	1.72248	0.0424915	AAEL008195	16288	AAEL008216	0	9	9
Peak 18	2	564	6020992	6021555	+	6021246	4.3091	8.19606e-06	AAEL008210	18482	AAEL027949	0	11	12
Peak 19	2	767	6022722	6023488	+	6022965	4.8721	5.52089e-07	AAEL008210	20212	AAEL027949	0	20	10
Peak 20	2	469	6036505	6036973	+	6036737	8.53402	7.06727e-18	AAEL008210	33995	AAEL027949	0	5	9
Peak 21	2	506	6113086	6113591	+	6113313	4.52754	2.98375e-06	AAEL008210	110576	AAEL027949	0	9	8
Peak 23	2	574	6914115	6914688	+	6914385	1.79162	0.036597	AAEL005978	0	AAEL026163	374271	0	5
Peak 24	2	465	7753448	7753912	+	7753682	3.57903	0.000172439	AAEL005985	0	AAEL019436	34920	11	10
Peak 25	2	566	8723535	8724100	+	8723805	25.2864	2.25557e-141	AAEL026828	49459	AAEL021656	260631	13	13
Peak 27	2	560	10143639	10144198	+	10143929	1.50015	0.0667879	AAEL021093	95663	AAEL000993	0	8	7
Peak 28	2	496	10387495	10387990	+	10387738	2.39384	0.00833643	AAEL021093	339519	AAEL000993	0	7	5
Peak 29	2	560	10388323	10388882	+	10388593	7.65694	9.52048e-15	AAEL021093	340347	AAEL000993	0	6	5
Peak 31	2	578	10489543	10490120	+	10489851	42.0481	0	RpL8	0	AAEL000994	12886	8	6
Peak 32	2	550	10696460	10697009	+	10696730	2.03144	0.0211051	RpL8	206297	AAEL000994	0	15	4
Peak 33	2	583	10866499	10867081	+	10866769	1.36355	0.0863554	AAEL000994	44660	AAEL023152	10535	4	18
Peak 34	2	550	11772483	11773032	+	11772753	1.45327	0.0730741	AAEL022465	74832	AAEL007407	549167	11	11
Peak 36	2	577	12622237	12622813	+	12622544	1.36914	0.0854778	AAEL007407	1048	AAEL007410	12334	9	8
Peak 39	2	315	13874937	13875251	+	13875047	1.91413	0.0278018	AAEL019529	0	AAEL002721	336573	4	8
Peak 42	2	489	14895457	14895945	+	14895689	1.6191	0.0527131	AAEL020341	39476	AAEL019896	0	5	8
Peak 43	2	561	14904941	14905501	+	14905202	1.36991	0.085357	AAEL020341	48960	AAEL019896	0	8	7
Peak 44	2	565	14961779	14962343	+	14962049	1.90894	0.028135	AAEL014507	0	AAEL003452	15108	9	10
Peak 45	2	579	15164374	15164952	+	15164683	1.92049	0.0273978	AAEL003479	7682	AAEL018302	0	0	1
Peak 46	2	580	15292637	15293216	+	15292947	1.65366	0.0490984	AAEL003454	0	AAEL003466	22597	10	14
Peak 47	2	438	15321427	15321864	+	15321641	2.12441	0.0168181	AAEL003466	0	AAEL003487	43718	7	4
Peak 48	2	571	15487525	15488095	+	15487795	3.9339	4.179e-05	AAEL003466	132803	AAEL003487	0	9	8
Peak 49	2	526	15515387	15515912	+	15515644	1.57372	0.0577762	AAEL024700	0	AAEL024259	20209	8	9
Peak 50	2	808	15516595	15517402	+	15516864	1.86488	0.0310993	AAEL024700	0	AAEL024259	18719	15	12
Peak 51	2	564	16260146	16260709	+	16260416	41.9096	0	Adk2	11283	AAEL024536	0	4	10
Peak 53	2	627	16488050	16488676	+	16488320	2.3396	0.00965231	AAEL024411	1833	AAEL012042	6313	9	6
Peak 54	2	562	16830570	16831131	+	16830862	3.13563	0.000857425	AAEL015236	15162	AAEL025017	0	7	10
Peak 57	2	511	17155423	17155933	+	17155684	4.0807	2.245e-05	AAEL024757	18554	AAEL007547	0	5	5
Peak 58	2	575	17171632	17172206	+	17171937	1.29323	0.0979664	AAEL024757	34763	AAEL007547	0	14	14
Peak 59	2	609	17450905	17451513	+	17451175	1.4212	0.0776296	AAEL009303	0	mRpL48	12495	6	11
Peak 60	2	539	17663758	17664296	+	17664040	3.1979	0.000692171	AAEL009294	0	AAEL021377	53043	4	10
Peak 61	2	602	17664578	17665179	+	17664848	4.26968	9.78768e-06	AAEL009294	0	AAEL021377	52160	3	11
Peak 62	2	561	18043987	18044547	+	18044257	1.45628	0.0726578	AAEL021377	322111	AAEL009287	37028	8	7
Peak 63	2	460	18082562	18083021	+	18082796	11.0346	1.30134e-28	AAEL021377	360686	AAEL009287	0	6	11
Peak 64	2	419	18083743	18084161	+	18083949	6.47316	4.79878e-11	AAEL021377	361867	AAEL009287	0	10	7
Peak 65	2	554	18177841	18178394	+	18178125	3.43141	0.000300227	AAEL025049	0	AAEL012658	217083	8	6
Peak 67	2	372	18795967	18796338	+	18796166	8.11577	2.41358e-16	eIF3-S4-2	0	AAEL019597	25396	9	7
Peak 68	2	454	18796844	18797297	+	18797050	8.7804	8.14438e-19	eIF3-S4-2	0	AAEL019597	24437	5	7
Peak 69	2	467	19055064	19055530	+	19055276	1.81462	0.0347915	AAEL008485	8641	AAEL027384	0	9	13
Peak 70	2	559	19218412	19218970	+	19218673	43.9663	0	AAEL008476	13028	RpL18	0	7	8
Peak 74	2	715	20544975	20545689	+	20545447	1.9162	0.0276698	AAEL001549	0	AAEL001548	258452	5	11
Peak 75	2	524	20803682	20804205	+	20803934	2.10429	0.0176767	AAEL001549	0	AAEL001548	0	11	4
Peak 76	2	503	20961498	20962000	+	20961754	2.364	0.00903947	AAEL001556	0	AAEL001582	0	3	11
Peak 77	2	505	20999361	20999865	+	20999646	1.38461	0.0830861	AAEL001556	16210	AAEL001582	0	3	12
Peak 78	2	493	21010745	21011237	+	21010978	1.32397	0.0927564	AAEL001556	27594	AAEL001582	0	9	11
Peak 80	2	576	21696234	21696809	+	21696504	2.72677	0.00319787	AAEL001580	81824	AAEL001583	0	7	7
Peak 81	2	598	21760852	21761449	+	21761180	1.86141	0.0313434	AAEL019617	0	AAEL025434	40443	10	4
Peak 82	2	510	22086690	22087199	+	22086932	2.83561	0.00228694	AAEL001561	0	AAEL001570	30443	7	8
Peak 83	2	479	22820966	22821444	+	22821189	1.60521	0.0542235	AAEL001584	21731	AAEL001573	0	3	6
Peak 84	2	456	22887016	22887471	+	22887228	4.12372	1.86398e-05	AAEL001588	40202	AAEL001569	0	5	12
Peak 85	2	561	24159696	24160256	+	24159965	1.44294	0.0745183	AAEL013970	54375	AAEL013969	0	19	6
Peak 86	2	574	24175390	24175963	+	24175660	3.07765	0.0010432	AAEL013970	70069	AAEL013969	0	4	12
Peak 87	2	787	24306338	24307124	+	24306586	4.27394	9.60255e-06	AAEL013970	201017	AAEL013969	0	13	3
Peak 90	2	576	24708911	24709486	+	24709217	2.32849	0.00994303	AAEL006879	101635	AAEL006882	0	7	7
Peak 91	2	643	25931958	25932600	+	25932218	2.40356	0.00811813	AAEL006892	203808	AAEL020955	0	6	8
Peak 93	2	591	26081635	26082225	+	26081905	3.65687	0.000127656	AAEL024839	8889	AAEL021127	8449	12	9
Peak 94	2	677	26082370	26083046	+	26082777	1.67564	0.0469039	AAEL024839	9624	AAEL021127	7628	10	9
Peak 95	2	669	26085193	26085861	+	26085463	1.74742	0.0402819	AAEL024839	12447	AAEL021127	4813	6	10
Peak 97	2	607	26538659	26539265	+	26538996	2.04255	0.0205485	AAEL013382	3667	AAEL013385	14296	13	8
Peak 98	2	568	26731802	26732369	+	26732100	2.14361	0.0160321	AAEL028107	127272	AAEL011592	0	8	11
Peak 99	2	556	27133001	27133556	+	27133271	2.39669	0.00827198	AAEL028107	528471	AAEL011592	0	1	2
Peak 101	2	562	27712483	27713044	+	27712753	2.5646	0.00516467	AAEL023034	14310	AAEL025767	906802	7	5
Peak 102	2	649	28062318	28062966	+	28062588	1.62621	0.0519523	AAEL023034	364145	AAEL025767	556880	15	15
Peak 104	2	555	28763578	28764132	+	28763848	4.27371	9.61253e-06	AAEL025767	139980	AAEL010330	0	10	7
Peak 105	2	596	28764506	28765101	+	28764776	2.8966	0.00188613	AAEL025767	140908	AAEL010330	0	5	12
Peak 106	2	590	29948526	29949115	+	29948796	1.7114	0.0435038	AAEL002249	377182	AAEL002253	0	12	9
Peak 107	2	577	29978500	29979076	+	29978807	2.55281	0.00534288	AAEL002249	407156	AAEL002253	0	13	4
Peak 108	2	555	30101551	30102105	+	30101836	3.46509	0.000265029	AAEL002276	206169	AAEL002261	0	17	6
Peak 109	2	552	30219343	30219894	+	30219613	4.05906	2.46357e-05	AAEL021693	0	AAEL002263	55581	9	8
Peak 110	2	576	30930620	30931195	+	30930890	1.47896	0.0695756	AAEL002271	47811	AAEL019956	0	10	5
Peak 111	2	447	31112146	31112592	+	31112359	1.40458	0.0800735	AAEL022692	10899	AAEL002269	0	4	7
Peak 112	2	422	31210650	31211071	+	31210844	1.60976	0.0537256	AAEL002269	51334	AAEL019776	0	6	2
Peak 114	2	450	31395464	31395913	+	31395705	1.50975	0.065554	AAEL002269	236148	AAEL019776	0	4	8
Peak 116	2	570	31898411	31898980	+	31898674	2.53786	0.00557663	AAEL002260	335521	AAEL019726	0	3	40
Peak 117	2	605	31903584	31904188	+	31903854	2.37747	0.00871583	AAEL002260	340694	AAEL019726	0	58	0
Peak 118	2	560	31905692	31906251	+	31905962	1.91046	0.0280369	AAEL002260	342802	AAEL019726	0	48	1
Peak 120	2	644	32531286	32531929	+	32531556	1.34958	0.0885759	AAEL002260	968396	AAEL019726	0	7	6
Peak 121	2	563	33059725	33060287	+	33059995	5.65959	7.58672e-09	AAEL014276	268558	AAEL004591	0	1	59
Peak 125	2	554	33337613	33338166	+	33337883	2.48406	0.00649476	AAEL014276	546446	AAEL004591	0	9	10
Peak 127	2	746	33627512	33628257	+	33627782	1.37687	0.0842766	AAEL004583	0	AAEL004586	244969	10	14
Peak 129	2	589	33890102	33890690	+	33890372	4.63969	1.74466e-06	AAEL004583	39839	AAEL004586	0	8	3
Peak 130	2	553	33919884	33920436	+	33920154	2.24842	0.0122746	AAEL004592	0	AAEL004589	303404	9	4
Peak 131	2	527	34026086	34026612	+	34026337	22.3592	4.9156e-111	AAEL004592	0	AAEL004589	197228	9	9
Peak 132	2	491	34211374	34211864	+	34211605	1.31374	0.0944667	AAEL004592	32114	AAEL004589	11976	13	4
Peak 133	2	590	34224125	34224714	+	34224445	2.43181	0.00751173	AAEL004589	0	AAEL024437	122555	7	8
Peak 134	2	612	35472228	35472839	+	35472570	5.15236	1.28616e-07	AAEL027443	12126	AAEL026531	9199	3	0
Peak 135	2	541	36428851	36429391	+	36429108	1.44057	0.0748525	AAEL007988	0	AAEL008005	5978	11	6
Peak 137	2	405	36623069	36623473	+	36623286	5.972	1.17178e-09	AAEL007990	0	sec63	18821	8	3
Peak 138	2	568	36649448	36650015	+	36649746	1.59371	0.0555002	AAEL007990	15560	sec63	0	10	6
Peak 139	2	540	37157488	37158027	+	37157746	34.8351	3.57552e-266	AAEL011460	9174	RpL14	0	9	11
Peak 140	2	528	37164554	37165081	+	37164791	14.1353	1.15031e-45	AAEL011460	16240	RpL14	0	10	7
Peak 141	2	464	37173543	37174006	+	37173753	1.48334	0.0689923	AAEL011462	0	AAEL011463	19432	9	7
Peak 142	2	809	39894248	39895056	+	39894518	1.42809	0.0766326	AAEL001737	17207	AAEL018149	984668	14	10
Peak 144	2	531	41497057	41497587	+	41497318	1.95259	0.0254342	AAEL018149	0	AAEL007956	52256	54	0
Peak 145	2	513	41898393	41898905	+	41898651	15.1374	4.58903e-52	AAEL008354	36446	AAEL028043	0	6	9
Peak 146	2	543	41914864	41915406	+	41915150	3.69928	0.000108107	AAEL022661	0	AAEL024781	87578	8	7
Peak 147	2	497	41972378	41972874	+	41972623	1.67761	0.0467114	AAEL022661	0	AAEL024781	30110	6	9
Peak 149	2	595	42105955	42106549	+	42106280	5.63969	8.51791e-09	AAEL008355	84280	AAEL008356	0	11	10
Peak 150	2	550	42123668	42124217	+	42123938	1.8551	0.0317909	AAEL008356	16735	AAEL022431	1586	11	15
Peak 151	2	582	42356211	42356792	+	42356481	1.77753	0.0377409	AAEL008356	249278	AAEL022431	0	12	7
Peak 152	2	678	42455323	42456000	+	42455593	3.33327	0.000429165	AAEL008356	348390	AAEL022431	0	10	4
Peak 153	2	590	43317384	43317973	+	43317704	1.43823	0.0751838	AAEL003104	99312	AAEL003093	0	15	9
Peak 154	2	519	44203698	44204216	+	44203941	1.41761	0.0781527	AAEL023076	25779	AAEL019939	0	5	11
Peak 155	2	571	44256332	44256902	+	44256602	1.69988	0.0445771	AAEL023076	78413	AAEL019939	0	9	10
Peak 157	2	525	44694625	44695149	+	44694873	2.7999	0.00255589	AAEL023076	516706	AAEL019939	0	9	6
Peak 158	2	550	45164344	45164893	+	45164614	6.43029	6.36806e-11	AAEL009351	0	AAEL009356	6009	11	12
Peak 160	2	560	45680011	45680570	+	45680281	1.38505	0.0830193	AAEL001400	2394	AAEL001432	5552	7	7
Peak 163	2	479	45820396	45820874	+	45820593	6.11221	4.91296e-10	AAEL001411	0	AAEL001395	167374	10	9
Peak 164	2	560	45838158	45838717	+	45838428	5.20541	9.67834e-08	AAEL001411	0	AAEL001395	149531	10	8
Peak 165	2	580	45975656	45976235	+	45975921	3.05106	0.00114018	AAEL001411	0	AAEL001395	12013	13	3
Peak 166	2	807	45976854	45977660	+	45977392	5.25179	7.53146e-08	AAEL001411	0	AAEL001395	10588	15	6
Peak 167	2	593	45978189	45978781	+	45978512	9.50716	9.79698e-22	AAEL001411	0	AAEL001395	9467	19	6
Peak 168	2	457	46158580	46159036	+	46158782	1.71666	0.0430206	AAEL001434	0	AAEL001403	31215	4	6
Peak 169	2	577	46325235	46325811	+	46325505	10.0581	4.23036e-24	AAEL001421	0	AAEL017300	45914	11	4
Peak 171	2	562	47578763	47579324	+	47579033	2.69214	0.00354979	AAEL001437	0	AAEL001410	72905	0	2
Peak 172	2	500	47736097	47736596	+	47736337	1.78588	0.0370592	AAEL001394	0	AAEL001396	64639	3	10
Peak 173	2	464	47839519	47839982	+	47839754	1.36114	0.0867352	AAEL001396	0	AAEL001416	0	3	9
Peak 174	2	578	48161155	48161732	+	48161425	3.41891	0.000314365	AAEL023787	134784	AAEL021977	0	6	14
Peak 175	2	593	48236435	48237027	+	48236705	1.29606	0.0974772	AAEL001428	37896	AAEL019542	0	7	9
Peak 176	2	629	48363023	48363651	+	48363293	2.42317	0.00769276	AAEL001428	164484	AAEL019542	0	13	8
Peak 177	2	659	48812042	48812700	+	48812312	9.89964	2.08893e-23	AAEL009213	16759	AAEL024235	0	7	8
Peak 179	2	361	48835602	48835962	+	48835774	3.61305	0.000151308	AAEL009213	40319	AAEL024235	0	1	7
Peak 181	2	393	48965761	48966153	+	48965939	4.84428	6.35343e-07	AAEL009213	170478	AAEL024235	0	2	4
Peak 182	2	571	49417052	49417622	+	49417322	1.8975	0.0288809	AAEL006226	145909	AAEL006219	0	16	12
Peak 185	2	544	50560698	50561241	+	50560972	1.36735	0.085758	AAEL026020	87699	AAEL020401	55878	10	9
Peak 186	2	574	50870620	50871193	+	50870890	15.1599	3.25837e-52	AAEL020401	222485	AAEL012633	0	0	4
Peak 188	2	563	51646271	51646833	+	51646541	2.0445	0.0204522	AAEL024066	37614	AAEL014317	0	10	10
Peak 189	2	543	51651079	51651621	+	51651352	1.80907	0.0352201	AAEL024066	42422	AAEL014317	0	10	8
Peak 190	2	601	51753463	51754063	+	51753733	2.02082	0.0216492	AAEL014315	50974	AAEL014316	0	13	7
Peak 191	2	661	51904874	51905534	+	51905265	1.4453	0.0741875	AAEL018121	45311	AAEL000722	183913	16	13
Peak 192	2	617	51906408	51907024	+	51906678	3.48669	0.000244519	AAEL018121	46845	AAEL000722	182423	15	15
Peak 193	2	462	52107913	52108374	+	52108089	3.38062	0.000361616	AAEL000746	0	AAEL000721	3008	9	10
Peak 194	2	547	53068487	53069033	+	53068757	2.21845	0.0132622	AAEL000724	920582	AAEL000729	129450	3	1
Peak 196	2	634	55156515	55157148	+	55156785	1.35111	0.0883297	AAEL000733	0	AAEL019582	104408	11	14
Peak 197	2	566	55578041	55578606	+	55578311	1.4466	0.0740042	AAEL000751	160354	AAEL000747	0	18	8
Peak 199	2	456	55691726	55692181	+	55691950	1.92761	0.0269521	AAEL000730	0	AAEL020423	776	5	5
Peak 200	2	584	55869498	55870081	+	55869768	5.76146	4.1694e-09	AAEL020423	156971	AAEL018120	0	9	12
Peak 201	2	615	56066899	56067513	+	56067166	1.4414	0.0747356	AAEL027087	74217	AAEL023348	0	4	16
Peak 202	2	558	56386610	56387167	+	56386880	12.4888	4.29748e-36	AAEL025731	0	AAEL001333	202621	1	4
Peak 203	2	602	56831323	56831924	+	56831593	1.94824	0.0256933	AAEL001326	217183	AAEL001356	154933	4	12
Peak 205	2	517	56871499	56872015	+	56871772	4.27926	9.37568e-06	AAEL001326	257359	AAEL001356	114842	5	7
Peak 206	2	809	56872536	56873344	+	56872806	5.47355	2.20559e-08	AAEL001326	258396	AAEL001356	113513	14	14
Peak 207	2	662	56954934	56955595	+	56955326	1.66558	0.0478989	AAEL001326	340794	AAEL001356	31262	2	0
Peak 208	2	482	56987503	56987984	+	56987737	1.91736	0.0275961	AAEL001356	0	AAEL001341	17114	8	5
Peak 211	2	655	57798149	57798803	+	57798419	1.59204	0.0556874	CYP6AH1	20891	AAEL019884	11770	12	7
Peak 212	2	521	57888180	57888700	+	57888415	7.03878	9.69682e-13	AAEL023657	30996	AAEL019885	0	8	5
Peak 214	2	523	57936021	57936543	+	57936270	11.5028	6.38609e-31	AAEL023657	78837	AAEL019885	0	3	9
Peak 216	2	788	58020240	58021027	+	58020758	2.00799	0.0223219	CYP4J15	16235	CYP4J16	27159	11	7
Peak 218	2	438	58291302	58291739	+	58291470	1.97271	0.0242643	Med23	186089	AAEL014022	0	6	4
Peak 220	2	494	58453741	58454234	+	58453975	3.78175	7.78653e-05	AAEL006552	0	AAEL006550	74771	12	9
Peak 221	2	404	58486997	58487400	+	58487188	1.78606	0.0370448	AAEL006552	0	AAEL006550	41605	9	3
Peak 222	2	602	58537927	58538528	+	58538196	1.71219	0.0434305	AAEL006552	23382	AAEL006550	0	9	7
Peak 223	2	576	58653066	58653641	+	58653336	3.65848	0.000126856	AAEL006538	35192	AAEL025065	0	6	10
Peak 224	2	584	58759688	58760271	+	58759958	3.11663	0.00091464	AAEL006538	141814	AAEL025065	0	7	7
Peak 225	2	437	58780243	58780679	+	58780456	16.8785	3.24076e-64	AAEL006556	48997	AAEL017516	0	4	5
Peak 226	2	597	58809036	58809632	+	58809363	63.9402	0	AAEL006556	77790	AAEL017516	0	0	7
Peak 227	2	448	59363709	59364156	+	59363915	3.90621	4.68781e-05	AAEL006566	12829	AAEL006557	0	3	7
Peak 230	2	548	59692294	59692841	+	59692572	3.46708	0.000263069	AAEL006549	163061	AAEL018119	0	12	3
Peak 231	2	582	59757813	59758394	+	59758083	1.40269	0.0803544	AAEL018119	53019	AAEL019934	0	5	7
Peak 232	2	538	59889289	59889826	+	59889540	1.81709	0.0346018	AAEL018119	184495	AAEL019934	0	5	10
Peak 233	2	565	59937887	59938451	+	59938182	1.93555	0.0264617	AAEL018119	233093	AAEL019934	0	7	10
Peak 235	2	603	60042218	60042820	+	60042488	3.66549	0.000123433	AAEL018119	337424	AAEL019934	0	0	1
Peak 236	2	634	60316161	60316794	+	60316409	3.3084	0.000469158	AAEL018119	611367	AAEL019934	0	11	6
Peak 237	2	698	60321939	60322636	+	60322367	2.36016	0.00913344	AAEL018119	617145	AAEL019934	0	13	5
Peak 238	2	581	60779927	60780507	+	60780197	1.85567	0.0317501	AAEL001241	181748	AAEL015638	81408	13	6
Peak 239	2	534	60943963	60944496	+	60944213	10.6069	1.38399e-26	AAEL015638	80994	AAEL001232	0	14	7
Peak 240	2	808	61212505	61213312	+	61213043	2.27964	0.0113144	AAEL001244	0	AAEL023612	520049	11	13
Peak 241	2	556	61789756	61790311	+	61790026	1.44134	0.0747437	AAEL019705	0	AAEL013571	73031	11	17
Peak 242	2	412	61916405	61916816	+	61916601	3.31412	0.000459653	AAEL019705	0	AAEL013571	0	3	5
Peak 243	2	540	62545033	62545572	+	62545303	1.61114	0.0535749	AAEL018699	0	AAEL020827	420155	1	0
Peak 244	2	567	63062886	63063452	+	63063156	4.32772	7.53311e-06	AAEL020827	0	AAEL022320	26804	9	13
Peak 245	2	580	63179133	63179712	+	63179443	2.03673	0.0208384	AAEL011049	9087	AAEL011051	11372	16	9
Peak 246	2	392	63357572	63357963	+	63357748	1.62694	0.0518748	AAEL011057	1847	AAEL011055	0	4	10
Peak 247	2	567	63365580	63366146	+	63365850	5.42296	2.93094e-08	AAEL011057	9855	AAEL011055	0	8	15
Peak 249	2	616	63489904	63490519	+	63490164	1.29108	0.0983388	AAEL005316	45117	AAEL020452	0	25	14
Peak 250	2	808	63490746	63491553	+	63491284	1.39802	0.0810539	AAEL005316	45959	AAEL020452	0	31	20
Peak 251	2	613	63789573	63790185	+	63789843	1.57356	0.0577948	AAEL019618	175064	AAEL019451	0	8	7
Peak 252	2	566	63973423	63973988	+	63973693	1.86393	0.0311657	AAEL019618	358914	AAEL019451	0	7	8
Peak 253	2	366	64822358	64822723	+	64822530	3.85137	5.87294e-05	AAEL024460	309396	AAEL024562	0	8	6
Peak 254	2	285	64823150	64823434	+	64823277	1.5947	0.0553892	AAEL024460	310188	AAEL024562	0	4	5
Peak 255	2	574	64848408	64848981	+	64848678	17.7799	5.05924e-71	AAEL021795	24866	AAEL026008	0	8	15
Peak 256	2	517	64863249	64863765	+	64863524	33.5942	1.01838e-247	AAEL026008	14196	AAEL026833	9100	4	11
Peak 257	2	447	64896206	64896652	+	64896431	13.9698	1.19185e-44	AAEL026833	21950	GPROP10	24411	10	7
Peak 259	2	575	65670521	65671095	+	65670791	4.36682	6.30347e-06	AAEL014550	136030	AAEL005874	0	8	7
Peak 260	2	674	65918086	65918759	+	65918491	1.52578	0.0635327	AAEL027728	166855	AAEL023898	0	10	10
Peak 261	2	653	66263684	66264336	+	66263954	1.34747	0.0889149	AAEL005890	107849	AAEL005888	0	12	14
Peak 262	2	560	66354472	66355031	+	66354741	1.31542	0.0941848	AAEL005879	0	AAEL005882	44619	6	6
Peak 264	2	557	66461284	66461840	+	66461554	2.06951	0.0192493	AAEL024750	1901	AAEL023890	30834	4	3
Peak 265	2	576	68256984	68257559	+	68257290	12.9636	9.84164e-39	AAEL014519	0	AAEL023846	306654	16	10
Peak 266	2	422	68282487	68282908	+	68282699	1.66503	0.0479529	AAEL014519	0	AAEL023846	281305	11	7
Peak 267	2	548	68340135	68340682	+	68340413	2.07481	0.0190019	AAEL014519	0	AAEL023846	223531	0	1
Peak 268	2	552	68341571	68342122	+	68341841	12.98	7.94389e-39	AAEL014519	0	AAEL023846	222091	2	6
Peak 269	2	569	68374904	68375472	+	68375174	1.5547	0.0600082	AAEL014519	0	AAEL023846	188741	7	13
Peak 270	2	606	68542077	68542682	+	68542413	1.33692	0.0906239	AAEL014519	0	AAEL023846	21531	10	11
Peak 271	2	554	68542904	68543457	+	68543188	1.71354	0.0433064	AAEL014519	0	AAEL023846	20756	10	9
Peak 272	2	546	68897987	68898532	+	68898263	2.58721	0.00483782	AAEL009736	13482	AAEL023151	0	6	5
Peak 273	2	574	68959989	68960562	+	68960259	1.87105	0.0306693	AAEL019668	0	AAEL025106	111307	6	11
Peak 274	2	404	69004113	69004516	+	69004301	1.44396	0.0743753	AAEL019668	0	AAEL025106	67353	8	2
Peak 275	2	488	69123126	69123613	+	69123362	1.5701	0.0581957	AAEL019780	7762	AAEL005276	0	12	7
Peak 276	2	558	69126043	69126600	+	69126313	2.20492	0.0137299	AAEL019780	10679	AAEL005276	0	8	8
Peak 277	2	538	69159500	69160037	+	69159698	1.30213	0.0964355	AAEL005269	0	AAEL005258	4693	13	10
Peak 278	2	617	69160150	69160766	+	69160503	1.3737	0.0847675	AAEL005269	0	AAEL005258	3964	11	9
Peak 279	2	528	69334340	69334867	+	69334589	2.41659	0.00783322	AAEL005277	0	AAEL005263	17326	6	10
Peak 280	2	451	69335964	69336414	+	69336196	5.58282	1.18326e-08	AAEL005277	0	AAEL005263	15779	9	3
Peak 281	2	592	69337337	69337928	+	69337680	2.5507	0.0053754	AAEL005277	0	AAEL005263	14265	15	3
Peak 282	2	599	70021218	70021816	+	70021488	1.83979	0.0328997	PDP1	0	AAEL029010	618165	9	28
Peak 283	2	544	70127590	70128133	+	70127864	2.53166	0.00567628	PDP1	0	AAEL029010	511848	14	7
Peak 284	2	643	70460720	70461362	+	70461093	1.58401	0.056596	PDP1	0	AAEL029010	178619	16	14
Peak 285	2	622	70754674	70755295	+	70754944	1.90296	0.0285229	AAEL025226	0	AAEL004897	334983	9	13
Peak 286	2	610	70791664	70792273	+	70791934	6.07421	6.23001e-10	AAEL025226	0	AAEL004897	298005	8	12
Peak 287	2	544	70998475	70999018	+	70998745	1.3673	0.0857651	AAEL025226	0	AAEL004897	91260	12	7
Peak 288	2	551	71666692	71667242	+	71666962	1.40388	0.080178	AAEL004907	182422	AAEL020456	65416	5	14
Peak 289	2	578	72211499	72212076	+	72211769	4.00978	3.03883e-05	AAEL020456	125679	Arf3	0	11	6
Peak 290	2	485	72213273	72213757	+	72213512	5.02138	2.5651e-07	AAEL020456	127453	Arf3	0	6	4
Peak 292	2	472	72407813	72408284	+	72408076	5.324	5.07558e-08	AAEL004902	0	AAEL004911	11484	8	7
Peak 294	2	647	72931629	72932275	+	72931898	2.04432	0.0204609	AAEL021685	237944	CTLMA16	914999	12	9
Peak 295	2	607	72944072	72944678	+	72944342	2.47711	0.00662257	AAEL021685	250387	CTLMA16	902596	8	15
Peak 296	2	557	73183194	73183750	+	73183461	4.27441	9.58219e-06	AAEL021685	489509	CTLMA16	663524	12	13
Peak 297	2	610	73184495	73185104	+	73184760	1.63258	0.0512782	AAEL021685	490810	CTLMA16	662170	12	12
Peak 298	2	548	73189243	73189790	+	73189521	1.66028	0.0484288	AAEL021685	495558	CTLMA16	657484	8	9
Peak 299	2	760	73190143	73190902	+	73190413	2.69589	0.00351006	AAEL021685	496458	CTLMA16	656372	12	13
Peak 300	2	586	73191418	73192003	+	73191688	2.52652	0.00575991	AAEL021685	497733	CTLMA16	655271	10	13
Peak 301	2	553	73192870	73193422	+	73193154	1.86231	0.0312796	AAEL021685	499185	CTLMA16	653852	13	11
Peak 302	2	660	73194178	73194837	+	73194568	2.10495	0.017648	AAEL021685	500493	CTLMA16	652437	13	11
Peak 303	2	592	73196974	73197565	+	73197244	3.54417	0.000196925	AAEL021685	503289	CTLMA16	649709	8	7
Peak 304	2	561	73197749	73198309	+	73198049	2.21586	0.0133504	AAEL021685	504064	CTLMA16	648965	6	9
Peak 305	2	697	73198761	73199457	+	73199188	2.24843	0.0122743	AAEL021685	505076	CTLMA16	647817	16	11
Peak 306	2	571	73200119	73200689	+	73200388	2.42555	0.00764259	AAEL021685	506434	CTLMA16	646585	15	8
Peak 307	2	486	73319539	73320024	+	73319784	1.34248	0.0897202	AAEL021685	625854	CTLMA16	527250	2	1
Peak 308	2	802	73451133	73451934	+	73451665	1.31842	0.093682	AAEL021685	757448	CTLMA16	395340	27	0
Peak 310	2	712	73778383	73779094	+	73778825	1.46275	0.0717677	AAEL021685	1084698	CTLMA16	68180	23	16
Peak 311	2	667	73779491	73780157	+	73779761	2.63027	0.00426584	AAEL021685	1085806	CTLMA16	67117	24	13
Peak 312	2	655	73816544	73817198	+	73816929	1.30854	0.0953447	AAEL021685	1122859	CTLMA16	30076	7	15
Peak 316	2	682	74680169	74680850	+	74680581	4.12053	1.88998e-05	AAEL026994	0	AAEL023802	89148	10	3
Peak 317	2	433	75364978	75365410	+	75365181	2.99953	0.00135198	AAEL000293	0	AAEL000267	47179	6	10
Peak 318	2	591	75385915	75386505	+	75386185	5.25307	7.47932e-08	AAEL000293	0	AAEL000267	26084	9	7
Peak 319	2	653	75386548	75387200	+	75386931	4.32488	7.6308e-06	AAEL000293	0	AAEL000267	25389	8	12
Peak 320	2	662	75393426	75394087	+	75393818	5.47096	2.23804e-08	AAEL000293	0	AAEL000267	18502	12	7
Peak 321	2	566	75394357	75394922	+	75394627	6.92927	2.11511e-12	AAEL000293	0	AAEL000267	17667	13	7
Peak 323	2	511	75482969	75483479	+	75483199	1.37547	0.0844933	AAEL000271	53948	AAEL012756	0	10	8
Peak 324	2	590	75522933	75523522	+	75523203	1.51408	0.0650027	AAEL000271	93912	AAEL012756	0	16	5
Peak 325	2	566	75593805	75594370	+	75594075	1.91959	0.0274547	AAEL000271	164784	AAEL012756	0	10	14
Peak 326	2	605	75627811	75628415	+	75628081	4.00381	3.1165e-05	AAEL000271	198790	AAEL012756	0	9	10
Peak 327	2	611	75652085	75652695	+	75652353	2.24086	0.0125176	AAEL000271	223064	AAEL012756	0	10	1
Peak 328	2	561	75786664	75787224	+	75786934	2.52716	0.00574951	AAEL012756	133930	AAEL012751	0	2	9
Peak 331	2	566	76074135	76074700	+	76074397	3.44961	0.0002807	AAEL028005	83142	IKK2	0	9	11
Peak 332	2	536	76089257	76089792	+	76089499	2.6002	0.00465847	AAEL028005	98264	IKK2	0	9	14
Peak 333	2	475	76098843	76099317	+	76099092	1.46371	0.0716369	Pym	0	AAEL012514	13807	6	7
Peak 334	2	593	76171812	76172404	+	76172061	3.53028	0.000207561	AAEL024853	0	AAEL012508	16105	7	6
Peak 335	2	425	77404072	77404496	+	77404260	5.04522	2.26497e-07	AAEL007200	35853	AAEL007206	0	2	14
Peak 336	2	581	77413087	77413667	+	77413357	12.4967	3.889e-36	AAEL007200	44868	AAEL007206	0	9	8
Peak 337	2	775	77849130	77849904	+	77849635	1.65497	0.0489656	AAEL002463	13006	AAEL010877	16439	15	22
Peak 338	2	643	77853020	77853662	+	77853290	2.25873	0.0119502	AAEL002463	16896	AAEL010877	12681	13	16
Peak 339	2	569	77855439	77856007	+	77855709	2.2418	0.0124872	AAEL002463	19315	AAEL010877	10336	15	6
Peak 340	2	626	77856310	77856935	+	77856666	2.77324	0.0027751	AAEL002463	20186	AAEL010877	9408	12	2
Peak 341	2	628	77857380	77858007	+	77857738	2.68979	0.00357487	AAEL002463	21256	AAEL010877	8336	3	8
Peak 342	2	549	77860756	77861304	+	77861026	2.22758	0.0129541	AAEL002463	24632	AAEL010877	5039	5	14
Peak 343	2	598	77861550	77862147	+	77861878	1.46956	0.0708408	AAEL002463	25426	AAEL010877	4196	16	11
Peak 344	2	577	77864166	77864742	+	77864436	2.76823	0.00281807	AAEL002463	28042	AAEL010877	1601	17	10
Peak 345	2	424	78004237	78004660	+	78004431	2.82009	0.00240047	AAEL002487	0	AAEL002465	217538	6	6
Peak 346	2	630	78032220	78032849	+	78032490	8.08478	3.11387e-16	AAEL002487	0	AAEL002465	189349	6	9
Peak 347	2	542	78279553	78280094	+	78279807	1.68312	0.0461761	AAEL024036	33935	AAEL024570	0	13	8
Peak 348	2	500	78316225	78316724	+	78316455	1.3114	0.0948615	AAEL024036	70607	AAEL024570	0	6	10
Peak 349	2	799	78640732	78641530	+	78640992	4.12329	1.86751e-05	AAEL024570	112335	AAEL002462	6228	15	9
Peak 350	2	520	78646487	78647006	+	78646733	1.9608	0.0249512	AAEL024570	118090	AAEL002462	752	16	10
Peak 351	2	579	78655184	78655762	+	78655454	4.59235	2.19139e-06	AAEL002462	0	AAEL019645	38320	9	6
Peak 352	2	536	78756288	78756823	+	78756530	1.3987	0.0809513	AAEL023280	43981	AAEL022941	0	11	9
Peak 353	2	600	78827600	78828199	+	78827930	1.28242	0.0998474	AAEL002467	27956	AAEL002481	33683	14	12
Peak 354	2	494	79928828	79929321	+	79929098	1.57443	0.0576942	AAEL015606	1035905	AAEL021789	0	10	7
Peak 355	2	540	80817986	80818525	+	80818256	3.49093	0.000240675	Or103	87756	AAEL011500	347215	5	6
Peak 356	2	409	81226278	81226686	+	81226482	1.4926	0.067771	AAEL011500	38249	AAEL011505	0	8	3
Peak 357	2	592	81862676	81863267	+	81862946	1.56648	0.0586177	AAEL011504	66480	AAEL007739	144026	10	10
Peak 358	2	808	81909143	81909950	+	81909412	1.29606	0.0974768	AAEL011504	112947	AAEL007739	97343	18	20
Peak 359	2	616	82090500	82091115	+	82090846	2.21176	0.0134918	AAEL012539	0	LRIM6	571321	4	10
Peak 361	2	567	82359782	82360348	+	82360052	2.57644	0.0049912	AAEL012539	0	LRIM6	302088	1	4
Peak 368	2	606	83230641	83231246	+	83230990	1.3258	0.0924522	AAEL012536	199110	AAEL019731	82216	0	3
Peak 369	2	728	83232740	83233467	+	83233198	1.41106	0.0791133	AAEL012536	201209	AAEL019731	79995	0	6
Peak 370	2	675	83321311	83321985	+	83321580	5.95754	1.28035e-09	AAEL019731	0	Or122	101400	8	17
Peak 371	2	651	83503986	83504636	+	83504256	2.32873	0.00993656	Or121	64283	AAEL006718	123624	12	8
Peak 372	2	515	83506880	83507394	+	83507138	1.67053	0.0474072	Or121	67177	AAEL006718	120866	15	6
Peak 373	2	501	83515646	83516146	+	83515900	2.29029	0.0110023	Or121	75943	AAEL006718	112114	10	5
Peak 374	2	549	83547540	83548088	+	83547819	1.61163	0.0535216	Or121	107837	AAEL006718	80172	9	12
Peak 376	2	576	84450079	84450654	+	84450385	1.3138	0.0944566	AAEL020468	62026	AAEL019410	167563	7	15
Peak 377	2	566	84769007	84769572	+	84769277	10.9633	2.86909e-28	AAEL006723	13707	AAEL006751	0	6	15
Peak 378	2	250	84776763	84777012	+	84776868	2.25129	0.0121835	AAEL006751	4804	AAEL006741	0	0	6
Peak 379	2	600	84810347	84810946	+	84810617	3.44818	0.000282192	AAEL006725	0	AAEL006724	5617	12	8
Peak 381	2	621	85102638	85103258	+	85102908	2.75146	0.00296652	AAEL006721	0	AAEL006748	7515	1	0
Peak 382	2	539	85110961	85111499	+	85111215	4.02862	2.80527e-05	AAEL006721	131	AAEL006748	0	7	9
Peak 383	2	493	85402193	85402685	+	85402423	1.5483	0.0607752	AAEL001682	0	AAEL001680	10069	3	8
Peak 384	2	444	85816109	85816552	+	85816345	2.76953	0.00280687	AAEL029021	146678	AAEL001705	0	4	7
Peak 385	2	454	86754815	86755268	+	86755010	2.02107	0.0216365	AAEL001694	28014	AAEL001698	0	3	11
Peak 386	2	404	86772098	86772501	+	86772289	2.30029	0.0107158	AAEL001694	45297	AAEL001698	0	6	10
Peak 387	2	559	87738583	87739141	+	87738853	1.29097	0.0983567	AAEL001695	0	AAEL001688	40026	12	11
Peak 388	2	565	87827911	87828475	+	87828181	2.82434	0.00236889	AAEL017356	0	AAEL008769	49746	13	9
Peak 389	2	564	87985634	87986197	+	87985904	4.50246	3.35858e-06	AAEL001693	43117	AAEL020351	140668	10	3
Peak 390	2	473	88026104	88026576	+	88026352	1.77219	0.0381818	AAEL001693	83587	AAEL020351	100289	25	5
Peak 391	2	515	88040773	88041287	+	88041012	5.09819	1.71455e-07	AAEL001693	98256	AAEL020351	85578	62	0
Peak 392	2	642	88135191	88135832	+	88135461	1.41854	0.0780166	AAEL020351	0	AAEL027856	1111358	33	5
Peak 394	2	546	88981560	88982105	+	88981836	1.31547	0.0941764	AAEL020351	482098	AAEL027856	265085	16	9
Peak 397	2	452	90712660	90713111	+	90712872	2.10644	0.017583	AAEL001605	0	AAEL010509	25060	15	8
Peak 399	2	441	90988961	90989401	+	90989205	1.57666	0.0574367	AAEL010506	0	AAEL010505	60891	4	5
Peak 400	2	574	91050348	91050921	+	91050580	2.4946	0.006305	AAEL010506	6732	AAEL010505	0	6	12
Peak 401	2	445	91528924	91529368	+	91529144	3.12395	0.000892192	AAEL024153	0	AAEL019746	358640	5	7
Peak 402	2	364	91529866	91530229	+	91530018	1.41394	0.0786896	AAEL024153	0	AAEL019746	357779	2	4
Peak 404	2	559	92274201	92274759	+	92274490	1.51572	0.0647949	AAEL021667	0	AAEL011343	379	7	62
Peak 405	2	623	92634960	92635582	+	92635313	5.73578	4.85333e-09	AAEL011340	0	AAEL011350	17098	9	7
Peak 407	2	572	93256667	93257238	+	93256937	3.07929	0.00103749	AAEL009971	0	AAEL025123	15281	17	9
Peak 408	2	614	93637444	93638057	+	93637788	1.45617	0.0726726	AAEL009963	52260	AAEL012698	455739	14	10
Peak 410	2	589	94062665	94063253	+	94062935	5.75947	4.21902e-09	AAEL009963	477481	AAEL012698	30543	3	58
Peak 411	2	315	94120975	94121289	+	94121125	2.17362	0.0148668	AAEL012698	17257	AAEL012701	0	5	2
Peak 412	2	455	94144594	94145048	+	94144810	2.06672	0.0193803	AAEL012698	40876	AAEL012701	0	9	9
Peak 413	2	504	94729248	94729751	+	94729485	7.87238	1.73983e-15	AAEL013279	0	AAEL013277	31350	11	6
Peak 414	2	515	94886504	94887018	+	94886746	31.9812	9.96015e-225	AAEL013279	156722	AAEL013277	0	7	8
Peak 415	2	551	95756665	95757215	+	95756935	3.19227	0.000705796	AAEL019681	0	AAEL024010	42582	2	7
Peak 416	2	592	95932508	95933099	+	95932770	1.42916	0.0764791	AAEL024010	71262	AAEL011510	40454	12	8
Peak 417	2	581	95936036	95936616	+	95936306	1.42286	0.077388	AAEL024010	74790	AAEL011510	36937	6	8
Peak 418	2	544	96091189	96091732	+	96091459	1.49311	0.0677042	AAEL015092	16548	AAEL027545	13550	7	7
Peak 419	2	488	96189174	96189661	+	96189398	1.65168	0.0493002	AAEL002737	0	AAEL027584	5477	8	5
Peak 420	2	633	96522662	96523294	+	96523025	3.90265	4.75733e-05	AAEL013904	0	AAEL013902	0	10	7
Peak 423	2	552	97793109	97793660	+	97793379	1.78547	0.0370925	AAEL019892	0	AAEL010647	508087	18	16
Peak 424	2	541	98424044	98424584	+	98424315	1.73	0.0418151	AAEL021805	0	AAEL027221	33888	9	7
Peak 425	2	566	98726727	98727292	+	98727023	1.37113	0.085167	AAEL022509	89240	AAEL008514	102485	2	12
Peak 426	2	618	99107719	99108336	+	99108067	2.58927	0.00480894	AAEL008514	72089	AAEL012674	0	12	13
Peak 427	2	548	99108521	99109068	+	99108799	1.35663	0.0874491	AAEL008514	72891	AAEL012674	0	10	6
Peak 428	2	347	99221183	99221529	+	99221366	1.47572	0.0700095	AAEL012674	51219	AAEL008507	0	4	3
Peak 429	2	407	99223130	99223536	+	99223314	1.81274	0.0349359	AAEL012674	53166	AAEL008507	0	4	5
Peak 430	2	571	99316094	99316664	+	99316364	4.7214	1.17115e-06	AAEL024921	0	AAEL008511	43300	4	5
Peak 431	2	555	99419063	99419617	+	99419333	2.88272	0.00197128	Aats-ala-m	1132	AAEL008517	0	9	4
Peak 432	2	649	99454457	99455105	+	99454836	1.45779	0.0724496	AAEL020434	2133	AAEL008510	6230	18	9
Peak 433	2	510	100060997	100061506	+	100061229	1.37558	0.0844756	AAEL024204	0	CTLGA2	104604	9	8
Peak 435	2	633	100913760	100914392	+	100914015	1.42376	0.0772584	AAEL007731	0	AAEL007736	137620	11	12
Peak 436	2	551	101134268	101134818	+	101134538	1.66673	0.0477843	AAEL007736	79028	AAEL026451	27105	9	10
Peak 437	2	655	101136072	101136726	+	101136342	4.3115	8.10751e-06	AAEL007736	80832	AAEL026451	25197	10	14
Peak 438	2	591	101478098	101478688	+	101478368	1.45745	0.0724963	AAEL009031	41575	AAEL011168	47871	11	11
Peak 439	2	471	101526913	101527383	+	101527146	2.31324	0.0103548	AAEL011168	0	AAEL009036	90081	5	9
Peak 441	2	480	101731222	101731701	+	101731453	2.62833	0.00429025	AAEL009035	0	AAEL009038	0	8	9
Peak 442	2	432	101783273	101783704	+	101783482	2.20758	0.0136368	AAEL001041	0	AAEL013997	40979	6	8
Peak 443	2	548	101784102	101784649	+	101784372	1.87886	0.030132	AAEL001041	0	AAEL013997	40034	9	6
Peak 444	2	557	101825102	101825658	+	101825364	1.286	0.0992207	AAEL013997	0	AAEL013991	26391	5	7
Peak 445	2	657	102017354	102018010	+	102017624	8.34518	3.55531e-17	AAEL013999	3545	AAEL013998	26047	8	5
Peak 447	2	635	102098644	102099278	+	102098914	1.80311	0.0356858	AAEL013993	552	AAEL013996	15299	8	21
Peak 448	2	809	102099497	102100305	+	102099767	2.88658	0.00194724	AAEL013993	1405	AAEL013996	14272	14	9
Peak 449	2	590	102102716	102103305	+	102102986	2.26945	0.0116206	AAEL013993	4624	AAEL013996	11272	5	7
Peak 451	2	519	102748967	102749485	+	102749255	4.76532	9.42771e-07	AAEL012313	0	AAEL025983	0	10	8
Peak 453	2	579	102884153	102884731	+	102884462	9.52621	8.15659e-22	AAEL012312	0	AAEL012317	21269	12	8
Peak 454	2	399	102891321	102891719	+	102891505	3.34315	0.000414164	AAEL012312	0	AAEL012317	14281	10	3
Peak 455	2	517	102905954	102906470	+	102906206	2.16292	0.0152737	AAEL012312	13331	AAEL012317	0	8	11
Peak 456	2	704	102933066	102933769	+	102933336	2.4132	0.00790646	AAEL012310	0	AAEL012307	14752	11	7
Peak 457	2	523	103005630	103006152	+	103005851	1.72169	0.0425632	ASNA1-1	0	AAEL012318	37520	6	9
Peak 460	2	550	103584767	103585316	+	103585037	6.87589	3.08014e-12	AAEL014804	135368	AAEL013596	0	8	6
Peak 461	2	561	103612427	103612987	+	103612697	2.4013	0.00816848	AAEL014804	163028	AAEL013596	0	11	9
Peak 462	2	569	103740199	103740767	+	103740464	1.58637	0.0563276	AAEL014883	0	AAEL014880	38715	8	8
Peak 463	2	420	103866351	103866770	+	103866516	2.36464	0.00902381	AAEL027933	39157	AAEL012823	20302	4	7
Peak 464	2	796	103867006	103867801	+	103867263	2.48305	0.00651312	AAEL027933	39812	AAEL012823	19271	17	14
Peak 465	2	669	103868590	103869258	+	103868860	10.1037	2.65993e-24	AAEL027933	41396	AAEL012823	17814	20	7
Peak 466	2	543	104559121	104559663	+	104559378	2.04162	0.0205944	AAEL019695	134887	AAEL014889	0	11	9
Peak 467	2	320	104793468	104793787	+	104793634	6.90901	2.44019e-12	AAEL014844	17150	AAEL014843	0	5	2
Peak 468	2	477	104794853	104795329	+	104795049	12.6901	3.35639e-37	AAEL014844	18535	AAEL014843	0	8	10
Peak 470	2	513	104825642	104826154	+	104825888	1.81073	0.0350915	AAEL014843	28781	AAEL011708	0	6	9
Peak 471	2	535	104830477	104831011	+	104830805	5.62855	9.08655e-09	AAEL011708	0	AAEL014842	11448	10	10
Peak 472	2	544	104831739	104832282	+	104832013	6.0768	6.13012e-10	AAEL011708	0	AAEL014842	10177	8	11
Peak 473	2	653	104945922	104946574	+	104946192	1.36429	0.0862384	AAEL011714	11660	AAEL015041	6587	9	14
Peak 474	2	512	104965292	104965803	+	104965523	1.56839	0.0583956	AAEL015041	0	AAEL022897	19895	6	4
Peak 475	2	598	105181586	105182183	+	105181856	1.36248	0.0865239	AAEL015107	132465	AAEL012837	142250	11	10
Peak 476	2	381	105471892	105472272	+	105472063	2.40552	0.00807475	AAEL012835	0	AAEL024342	34743	2	5
Peak 478	2	566	105789617	105790182	+	105789884	24.9938	3.56911e-138	AAEL009654	13942	AAEL011711	0	6	8
Peak 479	2	453	105795261	105795713	+	105795478	9.52426	8.31125e-22	AAEL009654	19586	AAEL011711	0	6	6
Peak 480	2	542	106476035	106476576	+	106476307	1.3424	0.0897326	AAEL025004	500455	AAEL019709	0	5	13
Peak 481	2	576	106617850	106618425	+	106618120	1.31639	0.0940212	AAEL025004	642270	AAEL019709	0	13	11
Peak 482	2	546	106630682	106631227	+	106630958	1.43522	0.0756118	AAEL025004	655102	AAEL019709	0	12	8
Peak 483	2	556	106651471	106652026	+	106651757	2.68767	0.00359768	AAEL025004	675891	AAEL019709	0	8	7
Peak 484	2	577	106799109	106799685	+	106799379	2.35341	0.00930109	GNBPA1	47287	AAEL021452	0	7	7
Peak 485	2	552	107215986	107216537	+	107216256	2.60896	0.00454095	AAEL015042	46550	AAEL007631	0	8	11
Peak 486	2	547	107448588	107449134	+	107448858	4.5619	2.53461e-06	AAEL015042	279152	AAEL007631	0	11	12
Peak 489	2	776	107645641	107646416	+	107645911	2.28376	0.0111927	AAEL015042	476205	AAEL007631	0	3	1
Peak 491	2	608	107880643	107881250	+	107880913	3.75534	8.6554e-05	AAEL015042	711207	AAEL007631	0	13	9
Peak 492	2	581	107904473	107905053	+	107904743	6.10805	5.04266e-10	AAEL027864	10722	AAEL010905	12427	2	3
Peak 493	2	361	108090750	108091110	+	108090959	1.75153	0.0399271	AAEL022757	0	AAEL010906	404775	5	8
Peak 494	2	614	108091597	108092210	+	108091842	2.38122	0.00862774	AAEL022757	0	AAEL010906	403675	12	8
Peak 495	2	437	108497454	108497890	+	108497660	1.37555	0.0844802	AAEL022757	389485	AAEL010906	0	6	16
Peak 496	2	531	108740465	108740995	+	108740707	2.12707	0.016707	AAEL014904	0	RpS24	28244	7	7
Peak 497	2	566	108769282	108769847	+	108769552	35.251	1.65421e-272	AAEL014904	28163	RpS24	0	14	12
Peak 498	2	540	108779222	108779761	+	108779492	1.77813	0.0376909	RpS24	9030	AAEL026229	677852	3	10
Peak 499	2	559	109042120	109042678	+	109042390	3.33152	0.000431871	RpS24	271928	AAEL026229	414935	3	4
Peak 500	2	573	109737491	109738063	+	109737760	1.55881	0.0595206	OBP5	31955	AAEL025859	0	3	7
Peak 501	2	728	109906353	109907080	+	109906623	1.40936	0.0793642	AAEL025859	105910	AAEL000126	159683	9	13
Peak 504	2	463	110177034	110177496	+	110177253	1.85331	0.0319188	AAEL000128	0	AAEL019865	21350	5	8
Peak 505	2	605	110350287	110350891	+	110350622	1.30125	0.0965871	AAEL000151	24155	AAEL010021	27816	10	14
Peak 506	2	558	110404918	110405475	+	110405188	1.89576	0.0289958	AAEL000151	78786	AAEL010021	0	4	12
Peak 507	2	685	110524827	110525511	+	110525242	1.40489	0.0800274	AAEL014851	0	AAEL010018	18600	13	8
Peak 508	2	809	110586196	110587004	+	110586466	3.31734	0.000454392	AAEL010018	0	AAEL022575	34368	16	15
Peak 509	2	528	110588653	110589180	+	110588932	1.70146	0.0444283	AAEL010018	0	AAEL022575	32192	10	6
Peak 510	2	534	110764821	110765354	+	110765100	2.52141	0.00584424	AAEL010027	565	AAEL010032	0	11	14
Peak 512	2	664	110982590	110983253	+	110982984	1.82859	0.0337304	AAEL020430	23140	AAEL021621	11903	13	6
Peak 513	2	575	111079126	111079700	+	111079396	1.68463	0.0460301	AAEL027479	0	AAEL026487	0	5	9
Peak 514	2	572	111357033	111357604	+	111357303	1.74251	0.0407092	AAEL014744	0	AAEL019895	39345	14	15
Peak 515	2	517	111543510	111544026	+	111543784	8.99419	1.18989e-19	AAEL012359	0	AAEL012369	7120	6	13
Peak 516	2	527	111631575	111632101	+	111631851	1.3745	0.0846438	AAEL012369	41794	AAEL012360	0	9	8
Peak 517	2	532	111705646	111706177	+	111705907	1.75094	0.0399785	AAEL012361	77	AAEL012368	0	9	6
Peak 518	2	571	111741771	111742341	+	111742041	1.4754	0.0700525	AAEL012368	29762	AAEL020261	801	9	7
Peak 519	2	599	111944407	111945005	+	111944677	1.83308	0.033395	AAEL012363	28713	AAEL010589	0	14	9
Peak 521	2	377	111985567	111985943	+	111985757	3.20943	0.000664981	AAEL010585	0	AAEL010593	32167	4	9
Peak 523	2	566	112168233	112168798	+	112168503	1.42121	0.0776285	AAEL015314	0	AAEL023923	382263	12	8
Peak 524	2	728	112176391	112177118	+	112176661	3.04689	0.00115613	AAEL015314	0	AAEL023923	373943	5	14
Peak 525	2	518	112654898	112655415	+	112655086	5.46003	2.38028e-08	AAEL009225	13916	AAEL026651	10384	10	7
Peak 526	2	549	112655814	112656362	+	112656084	18.8088	3.20143e-79	AAEL009225	14832	AAEL026651	9437	13	2
Peak 527	2	569	112657089	112657657	+	112657446	6.36032	1.00667e-10	AAEL009225	16107	AAEL026651	8142	17	6
Peak 529	2	480	112791681	112792160	+	112791922	1.3921	0.081946	AAEL003354	44110	AAEL009220	0	8	11
Peak 530	2	806	113410963	113411768	+	113411233	2.22726	0.0129649	AAEL021942	53438	AAEL006953	245237	22	11
Peak 532	2	584	114497938	114498521	+	114498208	3.47475	0.000255666	AAEL024541	319087	AAEL004856	94655	9	6
Peak 533	2	809	114621596	114622404	+	114621866	1.33115	0.0915691	AAEL004856	27651	AAEL004841	228906	13	12
Peak 534	2	486	114865638	114866123	+	114865873	1.42784	0.0766688	AAEL014713	0	AAEL004847	73413	7	8
Peak 536	2	521	115220978	115221498	+	115221214	1.58875	0.0560588	AAEL014960	0	AAEL014961	20280	10	9
Peak 537	2	508	115233172	115233679	+	115233438	1.40106	0.0805983	AAEL014960	0	AAEL014961	8099	8	6
Peak 538	2	577	115290618	115291194	+	115290885	17.2948	2.57506e-67	AAEL004861	32760	AAEL004855	0	9	10
Peak 539	2	556	115296225	115296780	+	115296490	16.981	5.68103e-65	AAEL004861	38367	AAEL004855	0	6	4
Peak 540	2	626	115491813	115492438	+	115492083	23.1775	3.8424e-119	AAEL023530	25910	AAEL004844	5007	8	19
Peak 541	2	514	115493340	115493853	+	115493562	3.4232	0.000309439	AAEL023530	27437	AAEL004844	3592	12	9
Peak 542	2	558	115540561	115541118	+	115540849	2.41202	0.0079321	AAEL004844	12786	AAEL019740	0	1	0
Peak 543	2	516	115617085	115617600	+	115617368	2.75209	0.00296083	AAEL004852	0	AAEL004853	3922	5	14
Peak 544	2	430	115618034	115618463	+	115618234	1.38008	0.0837816	AAEL004852	0	AAEL004853	3059	7	6
Peak 545	2	669	115698605	115699273	+	115698871	1.41042	0.0792076	AAEL020110	0	DPT1	12373	9	13
Peak 546	2	390	115712827	115713216	+	115712970	1.94695	0.0257705	DPT1	0	AAEL004829	0	6	11
Peak 547	2	310	115850009	115850318	+	115850127	1.53628	0.0622344	AAEL014171	20925	AAEL024195	0	4	5
Peak 548	2	554	115923281	115923834	+	115923551	3.31246	0.000462396	AAEL004859	0	AAEL004862	17474	12	9
Peak 549	2	616	115925079	115925694	+	115925349	3.73021	9.56612e-05	AAEL004859	0	AAEL004862	15614	13	8
Peak 550	2	710	115925901	115926610	+	115926171	1.93518	0.0264839	AAEL004859	0	AAEL004862	14698	12	14
Peak 551	2	544	115928268	115928811	+	115928542	3.55985	0.000185532	AAEL004859	0	AAEL004862	12497	11	10
Peak 552	2	475	115929885	115930359	+	115930131	2.53428	0.00563386	AAEL004859	0	AAEL004862	10949	10	9
Peak 553	2	562	118937544	118938105	+	118937808	1.50178	0.0665765	AAEL014452	0	AAEL019863	42175	9	6
Peak 554	2	557	119485844	119486400	+	119486114	1.45685	0.0725783	AAEL019863	0	AAEL022200	150174	1	1
Peak 555	2	320	119912288	119912607	+	119912450	1.83625	0.0331604	AAEL002050	9413	AAEL008409	0	3	10
Peak 556	2	389	119975767	119976155	+	119975972	5.43641	2.71831e-08	AAEL008406	26754	AAEL002083	0	5	10
Peak 557	2	470	120127261	120127730	+	120127487	1.61801	0.0528301	AAEL024710	10739	AAEL014325	0	5	13
Peak 558	2	734	120229489	120230222	+	120229759	1.59264	0.0556201	AAEL014325	84314	AAEL013473	531009	13	21
Peak 559	2	566	120232487	120233052	+	120232757	2.07654	0.0189218	AAEL014325	87312	AAEL013473	528179	18	4
Peak 560	2	637	120235631	120236267	+	120235901	2.0119	0.0221154	AAEL014325	90456	AAEL013473	524964	5	21
Peak 562	2	550	121165345	121165894	+	121165603	2.00134	0.0226778	AAEL018270	0	AAEL019861	175697	6	5
Peak 565	2	501	121710641	121711141	+	121710884	1.44075	0.0748283	AAEL022027	222503	AAEL014886	113930	9	10
Peak 566	2	570	122247777	122248346	+	122248077	1.43228	0.0760323	AAEL012611	162566	AAEL023581	0	9	6
Peak 567	2	617	122282715	122283331	+	122282985	2.66338	0.00386798	AAEL012611	197504	AAEL023581	0	10	16
Peak 568	2	639	122287414	122288052	+	122287684	5.67879	6.78252e-09	AAEL012611	202203	AAEL023581	0	17	15
Peak 570	2	464	122573107	122573570	+	122573311	1.68545	0.0459508	AAEL013782	15026	AAEL013778	0	4	8
Peak 571	2	668	122586938	122587605	+	122587208	1.3078	0.0954709	AAEL013782	28857	AAEL013778	0	18	13
Peak 572	2	727	122616810	122617536	+	122617080	5.01331	2.67512e-07	AAEL013782	58729	AAEL013778	0	13	17
Peak 573	2	514	122635904	122636417	+	122636159	1.5936	0.0555134	AAEL012421	0	AAEL013876	203135	5	9
Peak 574	2	576	122654088	122654663	+	122654355	1.28603	0.099216	AAEL012421	0	AAEL013876	184889	5	16
Peak 575	2	564	122666871	122667434	+	122667141	2.07045	0.0192052	AAEL012421	0	AAEL013876	172118	4	8
Peak 576	2	584	122702863	122703446	+	122703133	1.91926	0.0274756	AAEL012421	13858	AAEL013876	136106	7	12
Peak 577	2	566	122705855	122706420	+	122706151	2.25587	0.0120394	AAEL012421	16850	AAEL013876	133132	7	9
Peak 578	2	553	122711890	122712442	+	122712173	3.96376	3.68889e-05	AAEL012421	22885	AAEL013876	127110	11	9
Peak 579	2	555	122714834	122715388	+	122715104	4.53894	2.82683e-06	AAEL012421	25829	AAEL013876	124164	7	6
Peak 580	2	572	122839469	122840040	+	122839739	1.95384	0.0253603	AAEL012421	150464	AAEL013876	0	10	7
Peak 582	2	600	123189771	123190370	+	123190041	9.73175	1.10379e-22	AAEL011527	0	AAEL011537	11604	8	4
Peak 583	2	589	123199141	123199729	+	123199411	2.7649	0.00284705	AAEL011527	0	AAEL011537	2245	12	11
Peak 584	2	552	123646134	123646685	+	123646416	1.32298	0.092921	AAEL011528	112488	AAEL024191	164503	7	15
Peak 586	2	540	123654188	123654727	+	123654458	2.1307	0.0165568	AAEL011528	120542	AAEL024191	156461	15	4
Peak 587	2	529	124321679	124322207	+	124321906	3.96831	3.61922e-05	AAEL000314	37673	AAEL000343	0	1	9
Peak 588	2	540	124647380	124647919	+	124647650	2.35363	0.00929559	AAEL000372	17446	AAEL020382	0	4	7
Peak 589	2	549	124678891	124679439	+	124679170	7.23344	2.35449e-13	AAEL000372	48957	AAEL020382	0	11	10
Peak 591	2	491	125713745	125714235	+	125713984	1.54404	0.0612891	AAEL020729	18324	AAEL017560	0	10	7
Peak 592	2	532	126028131	126028662	+	126028374	1.8859	0.0296542	AAEL021500	64279	AAEL014636	0	9	10
Peak 593	2	575	126130070	126130644	+	126130375	3.26085	0.000555391	AAEL021500	166218	AAEL014636	0	17	8
Peak 594	2	449	126141779	126142227	+	126142001	1.72114	0.0426128	AAEL014636	11063	casp	0	3	10
Peak 595	2	550	126272971	126273520	+	126273229	13.8409	7.22026e-44	AAEL008887	7928	AAEL008886	9827	10	6
Peak 596	2	552	126505933	126506484	+	126506203	1.79105	0.036643	AAEL026094	0	AAEL027488	175750	13	10
Peak 597	2	559	127604810	127605368	+	127605061	1.48947	0.0681815	AAEL012375	103245	AAEL012371	0	8	6
Peak 598	2	528	127641003	127641530	+	127641247	1.75341	0.0397656	AAEL012375	139438	AAEL012371	0	10	6
Peak 599	2	585	127681771	127682355	+	127682086	4.51257	3.2023e-06	AAEL010840	0	AAEL010843	4929	9	11
Peak 600	2	540	127785764	127786303	+	127786034	2.47034	0.0067492	AAEL015118	0	AAEL010835	137160	10	5
Peak 601	2	406	127795973	127796378	+	127796185	1.50278	0.0664482	AAEL015118	0	AAEL010835	127085	8	8
Peak 602	2	545	127851450	127851994	+	127851720	2.4988	0.00623066	AAEL015118	0	AAEL010835	71469	5	9
Peak 603	2	562	128057493	128058054	+	128057789	2.64436	0.00409233	AAEL010835	20373	AAEL010834	0	6	7
Peak 605	2	638	128342759	128343396	+	128343029	1.82303	0.0341491	AAEL002358	101003	AAEL018131	0	14	12
Peak 606	2	459	128416618	128417076	+	128416841	2.02166	0.0216058	AAEL018131	72859	AAEL020878	0	3	6
Peak 607	2	463	128463525	128463987	+	128463754	2.67474	0.00373938	AAEL018131	119766	AAEL020878	0	7	3
Peak 609	2	466	128768571	128769036	+	128768802	3.62061	0.000146954	AAEL025235	292393	AAEL014999	0	8	5
Peak 610	2	552	128908327	128908878	+	128908609	3.94519	3.98678e-05	AAEL025235	432149	AAEL014999	0	12	4
Peak 612	2	667	129063400	129064066	+	129063670	1.38973	0.0823054	AAEL025235	587222	AAEL014999	0	13	6
Peak 613	2	571	129342601	129343171	+	129342871	1.62935	0.0516191	AAEL024044	72951	AAEL007092	37104	7	8
Peak 614	2	557	131130930	131131486	+	131131200	1.99993	0.0227537	AAEL024713	0	AAEL022609	84819	5	5
Peak 615	2	470	131239261	131239730	+	131239492	2.66056	0.00390055	AAEL024713	41709	AAEL022609	0	6	3
Peak 617	2	809	131467810	131468618	+	131468080	4.51097	3.22653e-06	AAEL024713	270258	AAEL022609	0	10	15
Peak 618	2	628	131780575	131781202	+	131780845	5.45652	2.42776e-08	AAEL005666	0	AAEL021339	144828	19	7
Peak 619	2	596	131874686	131875281	+	131875012	1.95288	0.0254172	AAEL005666	0	AAEL021339	50749	4	12
Peak 620	2	546	131969031	131969576	+	131969301	2.07843	0.0188351	AAEL021339	14681	AAEL026165	13530	15	12
Peak 621	2	614	132090264	132090877	+	132090534	1.90897	0.028133	AAEL005676	75117	AAEL005674	17408	20	10
Peak 622	2	624	132451767	132452390	+	132452037	1.90763	0.0282197	AAEL014078	121437	AAEL005668	94604	9	6
Peak 623	2	629	132452531	132453159	+	132452890	1.5032	0.0663943	AAEL014078	122201	AAEL005668	93835	8	8
Peak 624	2	543	132454465	132455007	+	132454738	1.9713	0.024345	AAEL014078	124135	AAEL005668	91987	5	8
Peak 625	2	543	132456308	132456850	+	132456578	2.50421	0.00613625	AAEL014078	125978	AAEL005668	90144	5	5
Peak 626	2	412	132683792	132684203	+	132683994	3.55979	0.000185576	AAEL024500	28503	AAEL006582	0	8	9
Peak 627	2	460	132723684	132724143	+	132723892	2.82397	0.00237161	AAEL024500	68395	AAEL006582	0	7	2
Peak 628	2	476	132860117	132860592	+	132860327	1.71979	0.0427356	AAEL026459	19653	AAEL020846	0	6	8
Peak 630	2	790	134229650	134230439	+	134229920	5.52085	1.6868e-08	AAEL022180	0	AAEL009509	249559	10	13
Peak 632	2	553	134688823	134689375	+	134689093	2.15463	0.0155955	AAEL007422	6681	AAEL007431	59308	11	10
Peak 633	2	544	135555740	135556283	+	135556014	1.58359	0.0566441	AAEL023026	103415	AAEL013341	99318	7	10
Peak 636	2	366	135739991	135740356	+	135740172	2.75153	0.00296584	AAEL013350	0	AAEL013344	13999	4	8
Peak 638	2	386	135762946	135763331	+	135763132	1.99864	0.0228238	AAEL013348	0	AAEL010659	14379	8	7
Peak 639	2	574	135872906	135873479	+	135873173	35.4727	6.48095e-276	AAEL022286	0	AAEL010665	60855	4	7
Peak 640	2	556	135914281	135914836	+	135914567	1.33623	0.0907366	AAEL022286	40786	AAEL010665	19498	11	8
Peak 641	2	539	135936359	135936897	+	135936590	1.59134	0.0557662	AAEL010665	0	AAEL010661	45331	10	7
Peak 642	2	664	135987334	135987997	+	135987728	1.47943	0.0695129	AAEL010661	0	AAEL010671	27123	14	8
Peak 644	2	537	136243154	136243690	+	136243415	26.5985	3.53365e-156	AAEL019604	0	AAEL010679	99381	14	8
Peak 645	2	510	136305720	136306229	+	136305974	4.24149	1.1102e-05	AAEL019604	0	AAEL010679	36842	14	4
Peak 646	2	428	136315054	136315481	+	136315230	5.6553	7.77883e-09	AAEL019604	0	AAEL010679	27590	6	8
Peak 647	2	397	136330737	136331133	+	136330945	20.0961	3.99433e-90	AAEL019604	0	AAEL010679	11938	12	4
Peak 648	2	545	137699956	137700500	+	137700226	1.75432	0.0396881	RpLP1	253749	AAEL019538	0	9	11
Peak 649	2	614	137819127	137819740	+	137819397	2.13612	0.016335	RpLP1	372920	AAEL019538	0	17	10
Peak 650	2	630	139288302	139288931	+	139288662	1.72063	0.0426587	AAEL012091	0	AAEL012093	393234	12	15
Peak 651	2	552	139870492	139871043	+	139870774	1.65497	0.048965	AAEL012092	47015	AAEL014840	80547	13	13
Peak 652	2	587	140930452	140931038	+	140930722	1.30664	0.0956671	AAEL006312	108748	AAEL006322	0	18	5
Peak 654	2	474	141097922	141098395	+	141098180	3.46712	0.000263037	AAEL026069	0	AAEL023482	12057	6	12
Peak 655	2	722	142828046	142828767	+	142828498	1.49908	0.066927	AAEL025672	1666714	AAEL024454	0	18	14
Peak 656	2	737	143099531	143100267	+	143099800	7.88174	1.61432e-15	AAEL025672	1938199	AAEL024454	0	10	15
Peak 657	2	547	143114404	143114950	+	143114674	1.5526	0.0602592	AAEL024454	13210	CTLGA5	53712	8	4
Peak 658	2	599	143150011	143150609	+	143150340	1.31734	0.0938622	AAEL024454	48817	CTLGA5	18053	8	14
Peak 660	2	807	145622139	145622945	+	145622409	2.64929	0.00403305	AAEL014931	345473	AAEL019440	0	21	8
Peak 661	2	459	146324515	146324973	+	146324728	8.38099	2.62419e-17	AAEL004183	14015	AAEL004151	0	8	6
Peak 662	2	576	146808481	146809056	+	146808751	2.07179	0.0191425	AAEL018316	140549	AAEL019632	0	5	15
Peak 663	2	396	147229814	147230209	+	147229951	1.9887	0.0233674	AAEL026111	24152	AAEL023037	0	5	7
Peak 665	2	490	147302263	147302752	+	147302499	13.2274	3.04836e-40	RpS17	0	AAEL004176	8362	10	12
Peak 666	2	356	147347025	147347380	+	147347186	1.53921	0.061877	AAEL004176	0	AAEL004161	40472	2	5
Peak 667	2	431	147353400	147353830	+	147353611	2.04467	0.0204436	AAEL004176	0	AAEL004161	34022	14	7
Peak 668	2	546	147594985	147595530	+	147595261	2.47879	0.00659153	AAEL000568	0	AAEL000594	3049	8	6
Peak 669	2	530	147747160	147747689	+	147747414	1.55288	0.0602253	AAEL000579	112587	AAEL018336	0	12	6
Peak 670	2	604	148549302	148549905	+	148549572	1.29128	0.0983028	AAEL001168	44528	AAEL019452	77806	15	12
Peak 671	2	548	148572810	148573357	+	148573088	1.3584	0.0871687	AAEL001168	68036	AAEL019452	54354	15	5
Peak 672	2	647	148574173	148574819	+	148574443	1.39556	0.0814238	AAEL001168	69399	AAEL019452	52892	17	4
Peak 673	2	623	148582962	148583584	+	148583315	1.62928	0.0516266	AAEL001168	78188	AAEL019452	44127	5	19
Peak 674	2	635	149924491	149925125	+	149924856	2.08215	0.0186642	AAEL024852	13086	AAEL022590	7601	13	9
Peak 675	2	485	149971739	149972223	+	149971967	1.60028	0.0547684	AAEL007184	9990	AAEL007173	0	10	4
Peak 677	2	451	150031165	150031615	+	150031412	2.23493	0.0127108	AAEL026804	0	AAEL024330	54358	5	10
Peak 678	2	543	150701419	150701961	+	150701689	1.45812	0.0724044	AAEL007311	149656	AAEL010190	0	7	17
Peak 679	2	573	151216341	151216913	+	151216645	6.56318	2.63367e-11	AAEL010968	1281	AAEL010966	7222	8	9
Peak 680	2	365	151217588	151217952	+	151217816	4.08675	2.1873e-05	AAEL010968	2528	AAEL010966	6183	9	7
Peak 681	2	647	151218470	151219116	+	151218740	15.2237	1.23017e-52	AAEL010968	3410	AAEL010966	5019	9	10
Peak 682	2	542	151219231	151219772	+	151219503	13.3917	3.3825e-41	AAEL010968	4171	AAEL010966	4363	8	8
Peak 683	2	549	151414591	151415139	+	151414861	1.3047	0.0959968	AAEL021417	0	AAEL014311	46283	7	12
Peak 684	2	539	151690384	151690922	+	151690654	2.6498	0.00402697	AAEL023908	13718	AAEL001268	8761	1	2
Peak 685	2	615	151850873	151851487	+	151851137	3.70697	0.000104877	AAEL001268	27753	AAEL009422	0	4	7
Peak 686	2	544	151948642	151949185	+	151948916	2.80229	0.00253708	AAEL001246	5507	AAEL001255	8919	6	5
Peak 688	2	546	152615670	152616215	+	152615940	1.37825	0.0840637	AAEL021982	41557	AAEL026075	0	14	11
Peak 689	2	541	152616732	152617272	+	152617003	2.67258	0.00376348	AAEL021982	42619	AAEL026075	0	11	14
Peak 690	2	491	152620019	152620509	+	152620275	4.56681	2.47606e-06	AAEL021982	45906	AAEL026075	0	7	10
Peak 691	2	550	152820779	152821328	+	152821049	2.78747	0.00265606	AAEL023652	46234	AAEL026712	5490	9	5
Peak 693	2	497	153338285	153338781	+	153338519	1.30247	0.0963783	AAEL022919	50558	AAEL023030	0	12	12
Peak 694	2	532	154151267	154151798	+	154151513	1.3937	0.0817044	AAEL024490	155856	AAEL001245	0	7	8
Peak 695	2	469	154475349	154475817	+	154475578	2.17993	0.0146314	AAEL024490	479938	AAEL001245	0	5	4
Peak 696	2	565	154529098	154529662	+	154529368	1.83869	0.0329806	AAEL024490	533687	AAEL001245	0	13	5
Peak 697	2	564	155163116	155163679	+	155163386	1.52779	0.0632828	AAEL026497	8541	AAEL001270	0	6	4
Peak 698	2	556	155398712	155399267	+	155398982	1.3977	0.0811016	AAEL021934	228723	AAEL001281	0	5	14
Peak 700	2	539	155657252	155657790	+	155657510	1.44194	0.0746591	AAEL001281	253488	AAEL013445	0	9	12
Peak 701	2	677	156173616	156174292	+	156173886	1.38102	0.083636	AAEL022658	30107	AAEL027052	16063	13	13
Peak 703	2	599	156869073	156869671	+	156869343	1.3902	0.0822346	AAEL008560	459758	AAEL019608	0	10	17
Peak 704	2	552	157115969	157116520	+	157116251	4.44437	4.4075e-06	AAEL008556	0	AAEL008561	42349	9	4
Peak 705	2	564	157185584	157186147	+	157185838	2.47017	0.00675241	AAEL008565	0	AAEL008569	18482	6	10
Peak 707	2	405	157234744	157235148	+	157234945	1.59072	0.0558368	AAEL008569	0	AAEL008564	19381	6	8
Peak 710	2	375	157368712	157369086	+	157368932	3.31355	0.000460592	AAEL008564	32802	AAEL008557	7502	7	0
Peak 714	2	747	159059784	159060530	+	159060261	1.83912	0.0329489	AAEL001096	100491	AAEL013410	184316	15	17
Peak 715	2	580	159239869	159240448	+	159240139	1.53863	0.0619471	AAEL001096	280576	AAEL013410	4398	7	13
Peak 716	2	552	159734231	159734782	+	159734496	1.34515	0.089288	AAEL012914	0	AAEL012918	505882	3	5
Peak 717	2	686	159836773	159837458	+	159837190	4.38844	5.7083e-06	AAEL012914	0	AAEL012918	403206	10	12
Peak 718	2	613	160159477	160160089	+	160159747	1.59123	0.0557784	AAEL012914	0	AAEL012918	80575	24	16
Peak 719	2	549	162548684	162549232	+	162548963	1.42979	0.0763882	AAEL010134	459531	AAEL015527	349832	12	14
Peak 720	2	303	162767615	162767917	+	162767787	2.25038	0.0122125	AAEL010134	678462	AAEL015527	131147	2	9
Peak 721	2	653	162768574	162769226	+	162768839	3.12279	0.000895727	AAEL010134	679421	AAEL015527	129838	17	7
Peak 723	2	556	164186628	164187183	+	164186914	2.29985	0.0107284	AAEL009859	18318	AAEL009864	11476	4	6
Peak 724	2	403	164579218	164579620	+	164579417	1.77016	0.0383501	AAEL009860	31361	AAEL009863	0	10	8
Peak 725	2	560	165491901	165492460	+	165492171	2.89631	0.00188791	AAEL001762	2083	AAEL001781	29580	12	17
Peak 726	2	581	165572978	165573558	+	165573289	1.66373	0.0480832	AAEL001767	10429	AAEL007800	1357	13	15
Peak 727	2	587	165671874	165672460	+	165672191	1.61383	0.0532823	AAEL007811	1635	AAEL025001	19991	17	8
Peak 728	2	638	165673387	165674024	+	165673756	1.79959	0.0359628	AAEL007811	3148	AAEL025001	18427	16	8
Peak 729	2	493	165793317	165793809	+	165793551	13.5219	5.80824e-42	AAEL001779	5749	RpS9	0	7	7
Peak 730	2	413	165796902	165797314	+	165797098	4.65264	1.63859e-06	AAEL001779	9334	RpS9	0	6	4
Peak 731	2	618	166498818	166499435	+	166499167	1.39133	0.0820628	AAEL001749	311807	AAEL025977	0	9	7
Peak 732	2	552	167067925	167068476	+	167068195	1.61844	0.0527835	AAEL001769	205536	AAEL014334	61380	4	9
Peak 733	2	509	169241748	169242256	+	169241980	2.14681	0.0159043	AAEL009606	0	AAEL018181	16005	8	5
Peak 735	2	607	170237628	170238234	+	170237889	3.47888	0.000251755	AAEL009623	235287	AAEL014510	0	7	7
Peak 736	2	579	170792403	170792981	+	170792673	5.18689	1.06915e-07	AAEL009238	18633	AAEL009235	3676	14	12
Peak 737	2	571	170793593	170794163	+	170793894	5.17964	1.11155e-07	AAEL009238	19823	AAEL009235	2494	14	12
Peak 738	2	595	170868134	170868728	+	170868404	3.96452	3.67712e-05	AAEL009238	94364	AAEL009235	0	11	6
Peak 739	2	556	172234472	172235027	+	172234758	1.46145	0.0719458	AAEL011606	116978	AAEL026354	0	15	10
Peak 742	2	541	174257490	174258030	+	174257761	3.7852	7.67912e-05	AAEL026243	25506	AAEL020071	14372	5	5
Peak 743	2	596	175056563	175057158	+	175056889	1.33129	0.0915475	AAEL019947	46943	AAEL002353	182	8	16
Peak 744	2	396	175223736	175224131	+	175223946	1.42879	0.076532	AAEL002360	96121	AAEL002345	0	4	5
Peak 748	2	568	176268009	176268576	+	176268307	1.45743	0.0724988	AAEL010691	5866	AAEL015298	2150	11	10
Peak 749	2	637	177248268	177248904	+	177248635	1.29966	0.0968595	AAEL011038	59231	AAEL013380	32193	15	10
Peak 750	2	546	178099549	178100094	+	178099825	4.13531	1.77238e-05	AAEL027622	1354	AAEL014770	8292	12	11
Peak 751	2	542	178635512	178636053	+	178635784	3.60362	0.000156906	AAEL023044	0	AAEL008970	33924	8	6
Peak 752	2	531	178989157	178989687	+	178989410	16.7517	2.75359e-63	AAEL023983	0	AAEL023768	16528	9	9
Peak 753	2	554	178995240	178995793	+	178995510	32.1855	1.40887e-227	AAEL023983	0	AAEL023768	10422	4	4
Peak 754	2	569	179092141	179092709	+	179092440	7.74534	4.76633e-15	AAEL023983	96257	AAEL023768	0	4	5
Peak 755	2	546	179122177	179122722	+	179122428	3.87882	5.24822e-05	AAEL023768	22226	AAEL017075	0	5	7
Peak 756	2	375	179124182	179124556	+	179124374	10.1982	1.00985e-24	AAEL023768	24231	AAEL017075	0	0	6
Peak 757	2	470	179125026	179125495	+	179125304	6.9753	1.52608e-12	AAEL023768	25075	AAEL017075	0	5	9
Peak 758	2	554	179169470	179170023	+	179169740	3.38942	0.000350202	AAEL013119	9194	AAEL013128	2647	8	6
Peak 759	2	639	179170231	179170869	+	179170600	1.39772	0.0810986	AAEL013119	9955	AAEL013128	1801	16	10
Peak 760	2	514	180177373	180177886	+	180177593	1.55518	0.0599522	AAEL021173	8801	AAEL021609	0	7	8
Peak 762	2	591	180532978	180533568	+	180533248	5.30584	5.60763e-08	AAEL013163	23476	AAEL018257	25527	10	3
Peak 763	2	592	181691692	181692283	+	181691962	1.42118	0.0776324	AAEL024145	256770	AAEL011178	24971	11	10
Peak 764	2	557	182002251	182002807	+	182002521	1.81149	0.0350323	AAEL011179	0	AAEL020164	219512	13	10
Peak 765	2	451	183298991	183299441	+	183299214	3.92188	4.39295e-05	AAEL021016	0	AAEL010981	45609	7	5
Peak 766	2	591	184061893	184062483	+	184062163	1.78989	0.0367358	AAEL022876	0	AAEL001840	291065	11	6
Peak 767	2	551	184117240	184117790	+	184117510	1.34593	0.089162	AAEL022876	21250	AAEL001840	235758	7	14
Peak 768	2	467	184468923	184469389	+	184469132	2.43859	0.00737238	AAEL001846	3085	AAEL000081	0	4	8
Peak 771	2	698	185717384	185718081	+	185717654	1.28471	0.0994475	AAEL020189	473058	AAEL008824	0	2	80
Peak 772	2	547	185730106	185730652	+	185730376	1.5152	0.0648609	AAEL020189	485780	AAEL008824	0	8	11
Peak 773	2	490	186377098	186377587	+	186377339	6.32686	1.25097e-10	AAEL012014	0	AAEL020057	43789	8	7
Peak 774	2	377	186390834	186391210	+	186391017	3.66493	0.000123702	AAEL012014	0	AAEL020057	30166	6	6
Peak 775	2	431	187248532	187248962	+	187248762	1.96606	0.0246458	AAEL011874	50637	AAEL011870	0	3	12
Peak 776	2	453	187250853	187251305	+	187251067	1.61547	0.0531049	AAEL011874	52958	AAEL011870	0	4	11
Peak 777	2	575	187280752	187281326	+	187281022	2.41727	0.0078188	AAEL011871	0	Uev1A	20320	5	10
Peak 778	2	434	187317596	187318029	+	187317835	1.89284	0.0291894	AAEL011871	26465	Uev1A	0	9	7
Peak 779	2	475	187369159	187369633	+	187369441	1.70725	0.0438875	AAEL027465	0	AAEL023512	30802	9	11
Peak 780	2	601	187371132	187371732	+	187371402	2.73412	0.00312733	AAEL027465	0	AAEL023512	28703	10	3
Peak 781	2	564	187420523	187421086	+	187420817	2.03926	0.0207123	AAEL023512	0	AAEL012187	564793	2	6
Peak 782	2	634	188406650	188407283	+	188406920	1.92931	0.0268459	AAEL024914	92551	AAEL013143	0	14	13
Peak 785	2	376	188497910	188498285	+	188498068	2.36831	0.00893489	AAEL013140	35565	AAEL013139	0	7	8
Peak 786	2	421	188575314	188575734	+	188575517	2.2705	0.0115886	AAEL013142	38761	AAEL019986	0	8	10
Peak 788	2	808	188909832	188910639	+	188910370	3.77802	7.90395e-05	AAEL013142	373279	AAEL019986	0	13	12
Peak 789	2	566	189495679	189496244	+	189495975	2.08567	0.0185043	AAEL011937	469719	AAEL013509	171000	17	11
Peak 790	2	594	189498323	189498916	+	189498593	1.42618	0.0769079	AAEL011937	472363	AAEL013509	168328	11	17
Peak 791	2	551	189963200	189963750	+	189963481	1.39344	0.0817432	AAEL020073	0	AAEL021878	284194	6	12
Peak 792	2	542	190195461	190196002	+	190195733	1.38411	0.0831616	AAEL020073	177582	AAEL021878	51942	11	6
Peak 793	2	440	191380020	191380459	+	191380215	2.19011	0.0142582	AAEL020561	66718	AAEL024717	0	7	4
Peak 794	2	572	191454828	191455399	+	191455098	2.39701	0.00826481	AAEL024717	63871	AAEL009829	242253	5	12
Peak 795	2	546	191648464	191649009	+	191648740	2.56586	0.00514597	AAEL024717	257507	AAEL009829	48643	13	15
Peak 796	2	566	191802962	191803527	+	191803232	2.25295	0.0121312	AAEL021171	21652	AAEL015066	3651	15	12
Peak 797	2	541	192353665	192354205	+	192353936	2.55197	0.00535584	AAEL026095	29986	AAEL022136	8648	8	6
Peak 799	2	573	192565937	192566509	+	192566207	1.40929	0.0793751	AAEL026095	242258	AAEL022136	0	15	5
Peak 800	2	744	192750732	192751475	+	192750998	2.40725	0.00803659	AAEL026095	427053	AAEL022136	0	18	11
Peak 801	2	567	192770740	192771306	+	192771010	4.85643	5.97598e-07	AAEL026095	447061	AAEL022136	0	9	7
Peak 802	2	423	193431804	193432226	+	193432006	2.62679	0.00430977	AAEL001916	0	FADD	26753	7	3
Peak 804	2	587	194307829	194308415	+	194308146	3.35939	0.000390576	AAEL001925	0	mRpS34	118401	8	8
Peak 805	2	387	194395473	194395859	+	194395654	3.77759	7.91773e-05	AAEL001925	0	mRpS34	30957	8	0
Peak 806	2	606	195954621	195955226	+	195954891	2.95951	0.00154062	AAEL003978	3091	AAEL023471	54956	16	11
Peak 807	2	628	195956297	195956924	+	195956567	7.02672	1.05719e-12	AAEL003978	4767	AAEL023471	53258	16	12
Peak 808	2	722	195956924	195957645	+	195957376	6.24819	2.07623e-10	AAEL003978	5394	AAEL023471	52537	14	11
Peak 809	2	574	195959667	195960240	+	195959937	7.41615	6.02855e-14	AAEL003978	8137	AAEL023471	49942	13	11
Peak 812	2	597	195965390	195965986	+	195965659	4.74904	1.02191e-06	AAEL003978	13860	AAEL023471	44196	13	10
Peak 814	2	591	195969150	195969740	+	195969471	6.44629	5.73107e-11	AAEL003978	17620	AAEL023471	40442	13	12
Peak 815	2	575	195969912	195970486	+	195970179	6.56784	2.55255e-11	AAEL003978	18382	AAEL023471	39696	11	9
Peak 816	2	607	195970636	195971242	+	195970906	6.67222	1.25979e-11	AAEL003978	19106	AAEL023471	38940	10	9
Peak 818	2	573	196112697	196113269	+	196112944	3.9361	4.14088e-05	AAEL003731	0	AAEL020019	346355	6	10
Peak 819	2	686	196358816	196359501	+	196359086	1.43299	0.0759309	AAEL003731	0	AAEL020019	100123	14	11
Peak 820	2	479	196404369	196404847	+	196404595	2.6866	0.00360921	AAEL003731	0	AAEL020019	54777	6	7
Peak 821	2	451	196419779	196420229	+	196419976	2.38949	0.0084358	AAEL003731	0	AAEL020019	39395	4	13
Peak 822	2	473	196785513	196785985	+	196785728	3.026	0.00123908	AAEL020019	323566	AAEL020018	0	5	13
Peak 823	2	479	197341626	197342104	+	197341847	8.66794	2.19998e-18	AAEL014362	248061	AAEL022689	0	12	10
Peak 824	2	366	197519655	197520020	+	197519854	3.7828	7.75371e-05	AAEL003729	25934	AAEL027402	0	2	5
Peak 825	2	553	197772275	197772827	+	197772558	3.0416	0.00117662	AAEL024398	0	AAEL021568	11823	12	6
Peak 826	2	537	198888423	198888959	+	198888688	1.73761	0.0411398	AAEL008777	0	AAEL019961	118726	3	9
Peak 827	2	517	199130084	199130600	+	199130312	1.96119	0.0249287	AAEL013494	3380	AAEL019879	5277	7	6
Peak 828	2	550	199533514	199534063	+	199533794	1.963	0.0248229	AAEL015113	180034	Or31	105969	14	12
Peak 829	2	547	201158113	201158659	+	201158368	1.62078	0.052532	AAEL025585	179316	AAEL020488	254181	5	10
Peak 830	2	635	201753530	201754164	+	201753800	4.29653	8.67445e-06	AAEL025585	774733	AAEL020488	0	1	0
Peak 831	2	614	203397712	203398325	+	203397982	1.52634	0.0634629	AAEL020488	1385242	AAEL027058	148863	7	14
Peak 832	2	585	203496492	203497076	+	203496762	2.73341	0.00313407	AAEL020488	1484022	AAEL027058	50112	7	13
Peak 833	2	592	203939559	203940150	+	203939829	1.90706	0.0282563	AAEL012162	92277	AAEL012161	0	6	8
Peak 835	2	564	204342824	204343387	+	204343146	5.62724	9.15592e-09	AAEL012175	0	AAEL012168	52331	14	8
Peak 836	2	183	204349186	204349368	+	204349260	1.35697	0.0873955	AAEL012175	0	AAEL012168	46350	3	0
Peak 839	2	739	204964601	204965339	+	204965070	1.31786	0.0937761	AAEL001367	73521	AAEL001359	0	15	12
Peak 840	2	450	204979491	204979940	+	204979705	2.19839	0.0139607	AAEL001378	0	AAEL001389	36261	4	9
Peak 841	2	556	205669825	205670380	+	205670074	1.29552	0.0975698	AAEL001370	36279	AAEL001361	0	9	11
Peak 842	2	437	205690483	205690919	+	205690689	1.36707	0.085802	AAEL001361	0	AAEL001360	23182	7	10
Peak 843	2	356	205714627	205714982	+	205714778	1.33609	0.0907597	AAEL001361	4417	AAEL001360	0	2	11
Peak 844	2	430	205873895	205874324	+	205874100	3.17233	0.000756105	AAEL026874	23495	GRRP	0	12	8
Peak 845	2	496	207440573	207441068	+	207440822	2.33044	0.00989154	AAEL003560	603775	AAEL027054	1297627	10	7
Peak 847	2	446	207449475	207449920	+	207449681	1.34225	0.0897576	AAEL003560	612677	AAEL027054	1288775	9	5
Peak 848	2	505	209323466	209323970	+	209323708	2.23583	0.0126813	AAEL001455	28136	AAEL022698	0	7	9
Peak 849	2	700	209345876	209346575	+	209346143	1.38725	0.0826822	AAEL001463	0	AAEL018237	7022	16	11
Peak 852	2	600	211075976	211076575	+	211076246	1.49041	0.0680581	AAEL024344	432545	AAEL019667	0	7	5
Peak 853	2	541	211542155	211542695	+	211542426	1.30867	0.0953239	AAEL024344	898724	AAEL019667	0	11	12
Peak 854	2	649	211546097	211546745	+	211546367	2.08326	0.0186138	AAEL024344	902666	AAEL019667	0	7	10
Peak 856	2	572	212453989	212454560	+	212454259	6.91449	2.34778e-12	AAEL018290	71301	AAEL003051	0	14	6
Peak 857	2	574	212537816	212538389	+	212538120	1.60536	0.0542068	AAEL003051	35521	AAEL003088	0	10	10
Peak 859	2	807	213671302	213672108	+	213671572	2.68347	0.00364315	AAEL003079	64210	AAEL019432	0	1	1
Peak 860	2	627	214972588	214973214	+	214972858	1.64651	0.0498298	AAEL018160	53793	AAEL008641	0	12	12
Peak 861	2	564	214976192	214976755	+	214976462	1.37775	0.084141	AAEL018160	57397	AAEL008641	0	13	11
Peak 862	2	540	215333644	215334183	+	215333914	4.08732	2.18189e-05	CYP49A1	237093	AAEL008645	0	9	5
Peak 863	2	489	215957874	215958362	+	215958126	3.93594	4.1435e-05	AAEL008639	0	AAEL003497	384384	4	7
Peak 864	2	548	216211043	216211590	+	216211321	2.02218	0.021579	AAEL008639	0	AAEL003497	131156	12	12
Peak 865	2	809	216212764	216213572	+	216213034	1.41375	0.0787182	AAEL008639	0	AAEL003497	129174	8	9
Peak 866	2	617	216223106	216223722	+	216223376	3.24194	0.000593586	AAEL008639	0	AAEL003497	119024	20	14
Peak 867	2	551	216224381	216224931	+	216224662	3.53182	0.000206357	AAEL008639	0	AAEL003497	117815	13	14
Peak 871	2	530	216442837	216443366	+	216443104	3.59877	0.000159861	AAEL003492	27049	AAEL003505	0	6	13
Peak 875	2	600	217867011	217867610	+	217867281	2.40713	0.0080392	ORP9	0	AAEL013649	19635	8	16
Peak 876	2	542	217991398	217991939	+	217991668	1.96464	0.0247282	AAEL011951	14260	AAEL011954	0	0	2
Peak 877	2	543	218145378	218145920	+	218145651	3.60201	0.000157885	AAEL019646	0	AAEL011952	262619	10	9
Peak 878	2	562	218180386	218180947	+	218180656	3.92075	4.41361e-05	AAEL019646	0	AAEL011952	227592	10	5
Peak 879	2	645	218328392	218329036	+	218328662	2.04577	0.0203894	AAEL019646	0	AAEL011952	79503	26	9
Peak 880	2	565	219159390	219159954	+	219159685	1.35203	0.0881823	AAEL012475	0	AAEL023275	18292	9	11
Peak 881	2	437	219346100	219346536	+	219346304	6.4716	4.84843e-11	AAEL007763	56254	RpL22	0	7	9
Peak 882	2	483	219356300	219356782	+	219356532	6.19316	2.94855e-10	AAEL007763	66454	RpL22	0	8	8
Peak 883	2	576	219361576	219362151	+	219361846	1.69332	0.0451971	RpL22	4582	SRPN10	24693	9	7
Peak 885	2	560	220421846	220422405	+	220422116	1.49357	0.0676441	AAEL006265	88083	AAEL006267	0	8	6
Peak 886	2	582	220483086	220483667	+	220483356	1.9478	0.0257197	JAHMT	68005	AAEL019849	23132	6	8
Peak 887	2	565	220934833	220935397	+	220935128	1.37713	0.0842368	AAEL019850	1286	AAEL006279	67074	14	9
Peak 888	2	809	221824361	221825169	+	221824631	1.83022	0.0336084	AAEL026872	263337	GPRDMS	4466	1	0
Peak 889	2	558	221862719	221863276	+	221862989	1.56661	0.0586028	GPRDMS	0	AAEL026402	112175	11	6
Peak 890	2	613	222207903	222208515	+	222208172	1.6037	0.0543901	AAEL007319	4538	AAEL007314	184561	12	12
Peak 891	2	808	222222221	222223028	+	222222759	1.37042	0.0852773	AAEL007319	18856	AAEL007314	170048	12	13
Peak 892	2	570	222472252	222472821	+	222472522	1.33916	0.0902598	AAEL020489	11155	AAEL007313	20237	13	8
Peak 893	2	541	222678454	222678994	+	222678724	1.45662	0.0726104	AAEL007322	79546	AAEL026055	0	9	12
Peak 894	2	650	222689670	222690319	+	222689940	1.36737	0.085755	AAEL007322	90762	AAEL026055	0	14	3
Peak 895	2	555	222701599	222702153	+	222701884	1.40405	0.0801519	AAEL007322	102691	AAEL026055	0	3	4
Peak 896	2	426	222801498	222801923	+	222801699	1.74973	0.0400822	AAEL014959	0	AAEL014957	16993	4	2
Peak 897	2	660	222908928	222909587	+	222909198	3.25329	0.000570394	AAEL014958	44418	AAEL007502	621728	14	13
Peak 898	2	574	223117135	223117708	+	223117405	1.55245	0.0602773	AAEL014958	252625	AAEL007502	413607	11	11
Peak 901	2	560	224335395	224335954	+	224335665	3.61287	0.000151414	AAEL019846	0	AAEL007033	109690	11	11
Peak 902	2	553	226134895	226135447	+	226135165	1.34783	0.0888559	ucdk1	27235	AAEL020739	26746	10	11
Peak 903	2	615	227809549	227810163	+	227809819	1.36041	0.0868495	AAEL000255	41609	AAEL000240	0	12	11
Peak 904	2	480	228010004	228010483	+	228010227	2.60082	0.00465002	AAEL014339	79482	AAEL014340	0	4	8
Peak 905	2	494	228011249	228011742	+	228011519	3.1264	0.000884804	AAEL014339	80727	AAEL014340	0	5	13
Peak 906	2	780	228011861	228012640	+	228012371	4.449	4.31363e-06	AAEL014339	81339	AAEL014340	0	7	11
Peak 907	2	620	228013035	228013654	+	228013305	4.86976	5.58682e-07	AAEL014339	82513	AAEL014340	0	6	11
Peak 909	2	596	228481193	228481788	+	228481463	2.48657	0.00644897	AAEL009212	0	AAEL022573	44829	12	6
Peak 910	2	592	228601553	228602144	+	228601823	1.40717	0.0796883	AAEL022573	64243	AAEL021329	309951	3	14
Peak 911	2	566	228608331	228608896	+	228608601	2.89602	0.00188964	AAEL022573	71021	AAEL021329	303199	15	12
Peak 912	2	613	228612745	228613357	+	228613014	1.32582	0.0924496	AAEL022573	75435	AAEL021329	298738	16	12
Peak 913	2	568	228835359	228835926	+	228835657	1.39581	0.0813851	AAEL022573	298049	AAEL021329	76169	11	2
Peak 914	2	593	228837236	228837828	+	228837559	2.88109	0.0019815	AAEL022573	299926	AAEL021329	74267	6	2
Peak 915	2	544	228838324	228838867	+	228838594	4.70438	1.27321e-06	AAEL022573	301014	AAEL021329	73228	7	2
Peak 916	2	591	228839157	228839747	+	228839427	4.62235	1.8971e-06	AAEL022573	301847	AAEL021329	72348	9	2
Peak 917	2	553	228841265	228841817	+	228841535	5.70303	5.88465e-09	AAEL022573	303955	AAEL021329	70278	5	1
Peak 918	2	627	228842191	228842817	+	228842461	3.83395	6.30505e-05	AAEL022573	304881	AAEL021329	69278	7	3
Peak 919	2	734	228847787	228848520	+	228848251	1.99605	0.022964	AAEL022573	310477	AAEL021329	63575	10	9
Peak 921	2	545	228854398	228854942	+	228854668	1.86289	0.0312385	AAEL022573	317088	AAEL021329	57153	10	5
Peak 922	2	644	228860973	228861616	+	228861243	1.61608	0.0530382	AAEL022573	323663	AAEL021329	50479	7	6
Peak 923	2	564	228872568	228873131	+	228872838	2.36224	0.00908246	AAEL022573	335258	AAEL021329	38964	10	7
Peak 924	2	592	228873599	228874190	+	228873869	1.57827	0.0572513	AAEL022573	336289	AAEL021329	37905	10	3
Peak 925	2	607	228874840	228875446	+	228875110	1.99203	0.0231841	AAEL022573	337530	AAEL021329	36649	8	6
Peak 926	2	565	228890184	228890748	+	228890454	2.12415	0.0168288	AAEL022573	352874	AAEL021329	21347	11	4
Peak 927	2	541	228891176	228891716	+	228891447	2.01677	0.02186	AAEL022573	353866	AAEL021329	20379	9	5
Peak 928	2	584	228902445	228903028	+	228902715	2.53802	0.00557404	AAEL022573	365135	AAEL021329	9067	9	4
Peak 929	2	547	228903256	228903802	+	228903533	1.50285	0.0664387	AAEL022573	365946	AAEL021329	8293	9	8
Peak 931	2	564	228937598	228938161	+	228937892	2.39716	0.00826136	AAEL021329	16294	AAEL026441	31455	9	4
Peak 932	2	713	229008475	229009187	+	229008745	1.30013	0.0967779	AAEL026441	10813	AAEL026899	19761	12	7
Peak 933	2	581	230175214	230175794	+	230175484	1.96244	0.0248555	AAEL018152	5326	AAEL008066	35265	13	4
Peak 934	2	579	230366168	230366746	+	230366438	1.76154	0.0390738	AAEL008066	0	AAEL008064	12168	19	10
Peak 936	2	551	231363771	231364321	+	231364052	1.29714	0.0972913	AAEL014303	0	AAEL011109	76409	10	5
Peak 937	2	551	231852343	231852893	+	231852624	1.75854	0.0393277	AAEL011106	1385	AAEL011103	14781	8	7
Peak 938	2	551	231987871	231988421	+	231988141	2.07587	0.0189532	AAEL011097	3542	AAEL011096	25038	10	4
Peak 939	2	601	231990971	231991571	+	231991241	2.99135	0.00138872	AAEL011097	6642	AAEL011096	21888	10	6
Peak 940	2	569	232055025	232055593	+	232055324	1.86723	0.0309351	AAEL011105	0	AAEL025932	19823	12	8
Peak 941	2	566	232126561	232127126	+	232126824	1.56917	0.0583041	AAEL019777	10620	AAEL019778	0	8	9
Peak 943	2	585	232707758	232708342	+	232708016	2.13606	0.0163374	AAEL002264	15769	CYP303A1	4489	8	6
Peak 947	2	576	233130967	233131542	+	233131237	3.23581	0.000606494	AAEL021748	0	AAEL007366	100567	11	12
Peak 948	2	560	233786959	233787518	+	233787249	1.43436	0.0757343	AAEL007369	27845	AAEL007368	42349	9	16
Peak 949	2	566	234672241	234672806	+	234672510	1.31828	0.0937044	AAEL018153	0	AAEL008263	120998	11	13
Peak 950	2	508	235230618	235231125	+	235230859	27.9798	1.43105e-172	RpL12	0	AAEL011087	24256	8	8
Peak 951	2	808	235463756	235464563	+	235464294	8.66873	2.18485e-18	Dat	0	AAEL011082	129440	12	9
Peak 953	2	608	235635711	235636318	+	235636049	1.90524	0.0283742	AAEL011081	15745	AAEL011086	294217	15	4
Peak 954	2	647	235637227	235637873	+	235637497	2.45629	0.00701904	AAEL011081	17261	AAEL011086	292662	13	2
Peak 955	2	568	235880255	235880822	+	235880525	1.60883	0.0538273	AAEL011081	260289	AAEL011086	49713	10	6
Peak 956	2	589	237195831	237196419	+	237196101	1.66159	0.0482974	AAEL021433	36907	AAEL006478	434633	10	11
Peak 957	2	528	239489196	239489723	+	239489473	1.98542	0.023549	AAEL008673	686926	AAEL019772	0	8	9
Peak 958	2	410	239558006	239558415	+	239558170	1.3492	0.0886369	CLIPB22	442583	AAEL008672	0	6	12
Peak 961	2	385	239676454	239676838	+	239676647	2.82167	0.00238868	AAEL008665	13871	AAEL008671	0	3	4
Peak 962	2	559	239770721	239771279	+	239770991	1.42452	0.0771474	Gr16	7588	AAEL014041	227535	12	16
Peak 963	2	585	239806891	239807475	+	239807206	1.39249	0.0818874	Gr16	43758	AAEL014041	191339	7	9
Peak 965	2	530	240492779	240493308	+	240493062	13.8112	1.09094e-43	AAEL013353	26207	AAEL013359	0	8	10
Peak 968	2	376	240656897	240657272	+	240657074	1.77235	0.0381685	AAEL020307	337	AAEL008854	0	2	6
Peak 969	2	558	241328634	241329191	+	241328904	2.61699	0.00443539	AAEL008848	0	AAEL008843	14427	8	15
Peak 971	2	711	241391006	241391716	+	241391276	2.74111	0.00306161	AAEL008843	25199	AAEL008849	0	11	8
Peak 972	2	548	241909946	241910493	+	241910216	5.57172	1.2612e-08	AAEL008847	121348	AAEL008842	0	10	3
Peak 974	2	468	242024924	242025391	+	242025139	3.35945	0.000390491	AAEL007023	0	AAEL006987	29140	8	7
Peak 975	2	409	242040328	242040736	+	242040524	1.57266	0.057899	AAEL007023	0	AAEL006987	13795	8	8
Peak 976	2	739	242102498	242103236	+	242102767	1.28963	0.0985901	AAEL006987	38186	AAEL006990	0	16	19
Peak 978	2	563	242594993	242595555	+	242595263	2.14706	0.0158944	AAEL019771	0	AAEL002651	549937	10	6
Peak 979	2	549	242629383	242629931	+	242629662	1.34617	0.0891244	AAEL019771	0	AAEL002651	515561	8	4
Peak 980	2	809	242697045	242697853	+	242697315	2.49976	0.00621381	AAEL019771	0	AAEL002651	447639	16	11
Peak 982	2	551	245290001	245290551	+	245290263	32.3005	3.43754e-229	AAEL023313	234392	AAEL002642	0	12	7
Peak 983	2	582	245411983	245412564	+	245412253	3.98412	3.3865e-05	AAEL023313	356374	AAEL002642	0	10	7
Peak 984	2	568	245788281	245788848	+	245788549	2.15047	0.0157592	AAEL019532	0	AAEL015201	145962	10	9
Peak 985	2	455	246025869	246026323	+	246026087	2.40121	0.00817042	AAEL013541	20051	AAEL013530	0	7	9
Peak 986	2	481	246089151	246089631	+	246089369	1.45083	0.0734138	AAEL013538	6538	AAEL013537	0	9	12
Peak 987	2	543	246098379	246098921	+	246098652	4.54398	2.76008e-06	AAEL013538	15766	AAEL013537	0	6	9
Peak 989	2	617	246245105	246245721	+	246245452	11.4964	6.87687e-31	AAEL013532	65629	AAEL013533	0	11	8
Peak 992	2	574	246731588	246732161	+	246731837	2.58696	0.0048414	AAEL009429	14606	AAEL009430	0	5	12
Peak 993	2	806	246732223	246733028	+	246732759	1.96245	0.0248548	AAEL009430	0	AAEL009421	349368	7	24
Peak 994	2	570	246779915	246780484	+	246780215	1.38405	0.0831711	AAEL009430	0	AAEL009421	301912	9	11
Peak 995	2	568	246787937	246788504	+	246788207	1.47153	0.0705734	AAEL009430	0	AAEL009421	293892	11	13
Peak 996	2	670	246803324	246803993	+	246803724	1.49258	0.0677739	AAEL009430	0	AAEL009421	278403	14	10
Peak 998	2	498	248941175	248941672	+	248941420	3.05666	0.00111909	AAEL007565	0	AAEL007559	25473	6	10
Peak 999	2	809	249455696	249456504	+	249455966	1.60202	0.0545758	AAEL007559	322018	AAEL025011	589789	16	15
Peak 1000	2	809	249469745	249470553	+	249470015	3.76459	8.34103e-05	AAEL007559	336067	AAEL025011	575740	14	13
Peak 1001	2	620	249473338	249473957	+	249473688	2.89998	0.00186592	AAEL007559	339660	AAEL025011	572336	9	12
Peak 1002	2	564	249511423	249511986	+	249511726	2.38305	0.00858491	AAEL007559	377745	AAEL025011	534307	6	8
Peak 1003	2	694	249585451	249586144	+	249585721	1.61365	0.0533018	AAEL007559	451773	AAEL025011	460149	8	4
Peak 1004	2	749	249693340	249694088	+	249693610	2.04356	0.0204984	AAEL007559	559662	AAEL025011	352205	16	15
Peak 1005	2	549	249696665	249697213	+	249696935	1.85196	0.0320158	AAEL007559	562987	AAEL025011	349080	13	15
Peak 1006	2	553	249716681	249717233	+	249716964	2.27849	0.0113487	AAEL007559	583003	AAEL025011	329060	11	8
Peak 1007	2	607	250081908	250082514	+	250082178	1.32488	0.0926056	AAEL025011	35171	AAEL007682	35717	7	12
Peak 1008	2	557	250083670	250084226	+	250083957	1.38288	0.0833502	AAEL025011	36933	AAEL007682	34005	4	12
Peak 1009	2	562	250118412	250118973	+	250118682	5.02495	2.51782e-07	AAEL007682	0	AAEL020024	344837	6	12
Peak 1010	2	615	250127710	250128324	+	250127980	9.2171	1.52616e-20	AAEL007682	0	AAEL020024	335486	10	8
Peak 1011	2	564	250132814	250133377	+	250133109	3.04792	0.00115214	AAEL007682	0	AAEL020024	330433	9	5
Peak 1012	2	521	250603100	250603620	+	250603350	7.00342	1.24893e-12	AAEL020024	131902	AAEL007693	32874	12	7
Peak 1013	2	518	250804628	250805145	+	250804877	2.24504	0.0123829	AAEL007681	0	AAEL007685	37601	11	8
Peak 1014	2	481	250845424	250845904	+	250845660	2.54859	0.00540798	AAEL007681	12235	AAEL007685	0	2	10
Peak 1015	2	494	250853429	250853922	+	250853664	3.54552	0.000195918	AAEL018144	0	AAEL007690	191728	4	6
Peak 1016	2	558	250871250	250871807	+	250871430	2.11428	0.0172458	AAEL018144	0	AAEL007690	173843	10	7
Peak 1017	2	547	250948039	250948585	+	250948309	1.53371	0.0625506	AAEL018144	0	AAEL007690	97065	15	11
Peak 1018	2	444	251540755	251541198	+	251540968	1.37087	0.0852082	AAEL007687	0	AAEL019819	19666	4	7
Peak 1019	2	588	251585636	251586223	+	251585954	1.43495	0.07565	AAEL007687	25876	AAEL019819	0	14	8
Peak 1020	2	559	251847140	251847698	+	251847409	11.879	7.609e-33	AAEL012904	0	AAEL012906	35251	5	15
Peak 1021	2	532	251865856	251866387	+	251866129	9.91345	1.81928e-23	AAEL012904	0	AAEL012906	16562	13	6
Peak 1022	2	775	252896933	252897707	+	252897169	1.407	0.0797142	AAEL006646	0	AAEL006654	18912	7	11
Peak 1023	2	545	253311862	253312406	+	253312132	1.41074	0.079161	AAEL013073	18151	AAEL013070	36678	5	6
Peak 1026	2	710	253472777	253473486	+	253473259	9.89306	2.23081e-23	Rack1	0	AAEL013071	41235	18	11
Peak 1027	2	609	253478382	253478990	+	253478652	25.9437	1.07199e-148	Rack1	0	AAEL013071	35731	12	14
Peak 1030	2	525	253556893	253557417	+	253557146	10.0322	5.50277e-24	AAEL013071	29218	AAEL013074	0	10	8
Peak 1031	2	257	253563861	253564117	+	253563987	2.58295	0.004898	AAEL013071	36186	AAEL013074	0	2	6
Peak 1032	2	641	253601645	253602285	+	253601915	1.58879	0.0560543	AAEL013071	73970	AAEL013074	0	13	15
Peak 1033	2	568	253639981	253640548	+	253640251	2.35526	0.00925483	AAEL013071	112306	AAEL013074	0	9	9
Peak 1034	2	631	253702619	253703249	+	253702889	1.37867	0.083998	AAEL025740	0	AAEL007291	16229	10	15
Peak 1036	2	580	253868318	253868897	+	253868588	1.33609	0.0907606	AAEL003162	49970	AAEL019702	0	10	14
Peak 1037	2	738	254400044	254400781	+	254400313	1.37752	0.0841757	AAEL003162	581696	AAEL019702	0	6	9
Peak 1039	2	626	255639817	255640442	+	255640087	4.19279	1.37769e-05	AAEL019702	1159674	AAEL024144	0	13	8
Peak 1040	2	614	255862464	255863077	+	255862809	1.36084	0.0867819	AAEL025005	101840	AAEL004148	44588	11	15
Peak 1041	2	586	256000648	256001233	+	256000964	5.93618	1.45867e-09	AAEL004148	91183	AAEL003534	0	12	11
Peak 1042	2	662	256133777	256134438	+	256134046	1.41536	0.0784809	AAEL003534	27268	AAEL003524	0	16	11
Peak 1043	2	566	256229834	256230399	+	256230104	1.57271	0.0578924	AAEL003536	19048	AAEL003539	0	13	11
Peak 1045	2	751	257061381	257062131	+	257061862	1.9602	0.0249864	AAEL021782	0	AAEL014899	362105	13	18
Peak 1046	2	569	257171690	257172258	+	257171960	1.42802	0.0766427	AAEL021782	0	AAEL014899	251978	10	16
Peak 1047	2	720	257334022	257334741	+	257334292	1.85256	0.0319728	AAEL021782	0	AAEL014899	89495	11	18
Peak 1050	2	808	257568180	257568987	+	257568718	1.80207	0.0357675	AAEL005390	5890	AAEL027436	0	10	13
Peak 1051	2	540	257712171	257712710	+	257712441	1.36279	0.0864739	AAEL005387	74927	AAEL025692	37249	9	16
Peak 1052	2	562	258102057	258102618	+	258102349	1.49037	0.068063	AAEL005386	211910	AAEL019640	0	8	7
Peak 1053	2	808	258138169	258138976	+	258138707	3.02461	0.00124476	AAEL005386	248022	AAEL019640	0	9	8
Peak 1054	2	638	258227136	258227773	+	258227406	7.70725	6.4281e-15	AAEL005386	336989	AAEL019640	0	12	8
Peak 1055	2	546	258443505	258444050	+	258443781	1.51983	0.0642774	AAEL005383	183609	AAEL005379	0	11	8
Peak 1056	2	590	259037631	259038220	+	259037951	1.54858	0.0607411	AAEL018340	235307	AAEL013042	0	16	14
Peak 1057	2	555	259038878	259039432	+	259039148	1.61073	0.0536196	AAEL018340	236554	AAEL013042	0	13	15
Peak 1058	2	718	259267303	259268020	+	259267751	1.64604	0.049878	AAEL018340	464979	AAEL013042	0	10	15
Peak 1059	2	607	259548728	259549334	+	259548998	1.92597	0.0270541	AAEL013040	7084	AAEL004938	30767	15	10
Peak 1061	2	556	259685977	259686532	+	259686263	2.33807	0.00969172	AAEL004920	0	AAEL004930	38945	6	8
Peak 1063	2	422	260264889	260265310	+	260265086	1.68806	0.0457001	AAEL004918	0	AAEL019472	210857	9	4
Peak 1064	2	578	260534262	260534839	+	260534570	1.7151	0.0431639	AAEL019472	0	AAEL004928	212721	8	10
Peak 1066	2	550	260933867	260934416	+	260934127	2.72457	0.00321922	AAEL004935	81534	AAEL004936	0	9	11
Peak 1067	2	568	261239266	261239833	+	261239536	1.96802	0.0245329	AAEL019916	54682	AAEL001500	215201	10	9
Peak 1068	2	808	261249475	261250282	+	261250013	1.55264	0.0602543	AAEL019916	64891	AAEL001500	204752	14	13
Peak 1069	2	572	261665126	261665697	+	261665396	11.4339	1.41563e-30	AAEL001500	17652	AAEL026751	0	10	8
Peak 1070	2	483	261676157	261676639	+	261676391	12.6698	4.34615e-37	AAEL001500	28683	AAEL026751	0	10	6
Peak 1071	2	548	261705325	261705872	+	261705581	1.64204	0.0502914	AAEL001473	0	AAEL001503	56806	5	7
Peak 1073	2	566	262140629	262141194	+	262140899	1.73434	0.0414291	AAEL001495	0	AAEL001485	10463	10	7
Peak 1074	2	615	262279479	262280093	+	262279738	1.60086	0.0547036	AAEL001501	0	AAEL001506	9787	13	8
Peak 1075	2	393	262291171	262291563	+	262291361	1.37448	0.0846465	AAEL001501	11010	AAEL001506	0	5	8
Peak 1076	2	455	262352388	262352842	+	262352606	6.5075	3.82054e-11	AAEL025194	12597	AAEL001484	0	8	10
Peak 1078	2	489	262712394	262712882	+	262712638	2.18784	0.0143407	AAEL001483	37664	AAEL001492	13848	7	7
Peak 1079	2	558	262920535	262921092	+	262920836	1.86641	0.0309917	AAEL017082	0	AAEL001487	18108	5	11
Peak 1080	2	547	263294595	263295141	+	263294872	1.40199	0.0804587	AAEL001476	95662	AAEL001494	0	10	16
Peak 1081	2	435	264761560	264761994	+	264761750	3.48985	0.000241646	AAEL010146	0	AAEL010149	10808	8	9
Peak 1082	2	541	264982051	264982591	+	264982321	2.98947	0.0013973	AAEL010142	22477	AAEL010148	0	2	4
Peak 1084	2	458	265082562	265083019	+	265082788	4.0855	2.19911e-05	AAEL010140	20493	AAEL024014	0	9	10
Peak 1085	2	553	268264414	268264966	+	268264697	1.42783	0.0766709	AAEL009252	67907	AAEL009269	20697	12	15
Peak 1087	2	561	268787414	268787974	+	268787684	2.3534	0.00930133	AAEL009253	137039	AAEL009264	0	18	1
Peak 1088	2	586	269013687	269014272	+	269014003	1.44288	0.0745272	AAEL015503	72283	AAEL014981	25085	16	3
Peak 1090	2	449	269448011	269448459	+	269448239	2.56369	0.00517836	AAEL009058	22028	AAEL009066	0	8	9
Peak 1092	2	573	269776301	269776873	+	269776604	13.1287	1.12762e-39	AAEL009062	48308	AAEL020855	0	9	4
Peak 1093	2	400	270332659	270333058	+	270332845	2.6768	0.00371646	AAEL009059	0	AAEL009068	5298	4	9
Peak 1095	2	560	270454327	270454886	+	270454617	1.36423	0.086247	AAEL009054	13264	AAEL017490	35465	8	16
Peak 1097	2	421	271217783	271218203	+	271217976	1.82311	0.0341434	AAEL005330	22524	AAEL005336	0	2	4
Peak 1098	2	588	271255544	271256131	+	271255746	1.55028	0.0605366	AAEL005336	28056	AAEL019854	0	10	5
Peak 1099	2	529	271267933	271268461	+	271268168	1.53436	0.0624705	AAEL005336	40445	AAEL019854	0	6	11
Peak 1100	2	506	271366716	271367221	+	271366974	3.76029	8.48576e-05	AAEL005336	139228	AAEL019854	0	9	5
Peak 1101	2	649	271390930	271391578	+	271391198	1.3443	0.0894252	AAEL005313	16427	hk	0	7	11
Peak 1102	2	543	271800511	271801053	+	271800781	1.43642	0.0754419	AAEL011056	249744	AAEL007821	28811	5	69
Peak 1104	2	546	272201442	272201987	+	272201718	1.31522	0.0942187	AAEL007827	346413	AAEL019596	0	7	13
Peak 1105	2	614	272324893	272325506	+	272325253	2.0079	0.022327	AAEL007827	469864	AAEL019596	0	8	7
Peak 1106	2	764	272414127	272414890	+	272414621	4.08424	2.21103e-05	AAEL007827	559098	AAEL019596	0	9	9
Peak 1107	2	595	272424580	272425174	+	272424850	7.01181	1.17629e-12	AAEL007827	569551	AAEL019596	0	3	4
Peak 1108	2	462	272559901	272560362	+	272560170	1.67518	0.046949	AAEL007818	84983	AAEL007823	0	10	7
Peak 1109	2	574	272784568	272785141	+	272784838	2.06185	0.0196108	AAEL007823	210254	for	0	4	14
Peak 1110	2	462	273156794	273157255	+	273157013	2.3481	0.0094347	for	195212	AAEL008331	0	7	11
Peak 1111	2	413	274114432	274114844	+	274114580	1.72629	0.0421472	AAEL008330	9635	AAEL008319	0	7	7
Peak 1112	2	519	274184619	274185137	+	274184867	22.0053	1.28074e-107	RpL24	0	AAEL019748	23415	7	6
Peak 1113	2	538	274197413	274197950	+	274197663	10.4397	8.16628e-26	RpL24	0	AAEL019748	10602	8	6
Peak 1116	2	571	274300383	274300953	+	274300653	1.44015	0.0749125	AAEL001838	4699	AAEL001852	1117	7	7
Peak 1119	2	568	275094458	275095025	+	275094756	8.92226	2.28443e-19	AAEL001851	521408	AAEL001843	0	7	10
Peak 1120	2	651	275117939	275118589	+	275118209	9.32156	5.73207e-21	AAEL023474	512783	AAEL017186	20033	7	6
Peak 1121	2	553	275136589	275137141	+	275136859	1.33652	0.0906891	AAEL023474	531433	AAEL017186	1481	7	7
Peak 1122	2	455	275180334	275180788	+	275180557	1.29592	0.0975008	AAEL017186	32741	AAEL001865	0	9	10
Peak 1124	2	633	276386939	276387571	+	276387209	6.60733	1.95659e-11	AAEL025051	0	AAEL001853	205045	4	13
Peak 1125	2	544	276411281	276411824	+	276411551	1.52	0.0642561	AAEL025051	0	AAEL001853	180792	7	6
Peak 1126	2	561	276466648	276467208	+	276466939	3.03725	0.00119373	AAEL025051	0	AAEL001853	125408	6	11
Peak 1127	2	574	276517149	276517722	+	276517419	2.6396	0.00415024	AAEL025051	0	AAEL001853	74894	15	11
Peak 1128	2	577	276592864	276593440	+	276593171	1.50381	0.0663146	AAEL001853	0	AAEL026104	31679	7	9
Peak 1130	2	431	276900127	276900557	+	276900325	1.30527	0.0959002	AAEL001875	56056	AAEL001869	0	3	9
Peak 1131	2	529	276984177	276984705	+	276984445	1.77924	0.0376005	AAEL004284	0	AAEL025458	19258	6	11
Peak 1132	2	560	277409350	277409909	+	277409640	5.46166	2.35848e-08	AAEL024296	38006	AAEL007114	0	13	14
Peak 1133	2	593	278317817	278318409	+	278318140	2.84445	0.00222443	CTLGA1	31497	AAEL011069	0	9	10
Peak 1134	2	331	278371857	278372187	+	278372028	1.93586	0.0264426	CTLGA1	85537	AAEL011069	0	10	7
Peak 1137	2	456	279117240	279117695	+	279117436	1.40704	0.0797079	REL1B	263501	AAEL010644	0	7	6
Peak 1138	2	600	279497644	279498243	+	279497974	1.77281	0.0381305	AAEL022553	157742	AAEL003982	0	16	16
Peak 1139	2	808	279499720	279500527	+	279500258	1.9485	0.0256778	AAEL022553	159818	AAEL003982	0	22	29
Peak 1140	2	620	279501814	279502433	+	279502084	4.40029	5.40531e-06	AAEL022553	161912	AAEL003982	0	4	2
Peak 1142	2	573	279840719	279841291	+	279840989	1.63533	0.0509895	AAEL022553	500817	AAEL003982	0	8	10
Peak 1143	2	558	279845102	279845659	+	279845372	1.37734	0.0842034	AAEL022553	505200	AAEL003982	0	11	8
Peak 1144	2	647	280796233	280796879	+	280796503	5.03355	2.40743e-07	AAEL022553	1456331	AAEL003982	0	10	6
Peak 1145	2	526	280797398	280797923	+	280797644	1.28472	0.0994459	AAEL022553	1457496	AAEL003982	0	8	9
Peak 1146	2	482	281221796	281222277	+	281222028	1.53943	0.0618499	AAEL004981	0	CLIPD2	40777	9	2
Peak 1147	2	561	281384407	281384967	+	281384677	4.79942	7.95632e-07	AAEL004983	0	AAEL004975	19470	8	6
Peak 1148	2	556	281685966	281686521	+	281686252	5.32474	5.05487e-08	AAEL004982	43468	AAEL004978	0	5	6
Peak 1149	2	680	281763673	281764352	+	281763943	1.3387	0.0903337	AAEL004997	53327	AAEL004977	0	16	11
Peak 1150	2	560	281764656	281765215	+	281764926	1.67638	0.046832	AAEL004997	54310	AAEL004977	0	6	5
Peak 1151	2	393	281766044	281766436	+	281766229	1.79284	0.0364992	AAEL004997	55698	AAEL004977	0	8	8
Peak 1152	2	545	281766774	281767318	+	281767018	1.84296	0.0326675	AAEL004997	56428	AAEL004977	0	11	10
Peak 1153	2	380	281777714	281778093	+	281777883	2.33924	0.0096616	AAEL004997	67368	AAEL004977	0	3	2
Peak 1154	2	432	281785423	281785854	+	281785646	2.49572	0.00628512	AAEL004985	0	Pgk	20926	8	3
Peak 1156	2	529	282221811	282222339	+	282222083	2.67886	0.0036937	AAEL004980	0	AAEL004990	32185	9	7
Peak 1157	2	495	282285755	282286249	+	282285988	2.20785	0.0136275	AAEL027651	18382	AAEL004996	87179	8	8
Peak 1159	2	568	283431816	283432383	+	283432114	1.95456	0.0253177	AAEL000571	30930	AAEL000589	0	8	10
Peak 1160	2	622	283660800	283661421	+	283661070	1.98743	0.0234377	AAEL000571	259914	AAEL000589	0	12	14
Peak 1161	2	551	283744822	283745372	+	283745057	1.36777	0.0856915	AAEL000578	15114	AAEL023684	0	5	5
Peak 1162	2	583	284105038	284105620	+	284105308	1.60694	0.0540338	AAEL023684	357468	AAEL000584	197836	13	6
Peak 1163	2	625	286240605	286241229	+	286240875	1.44547	0.0741632	AAEL005286	89610	AAEL005284	0	21	18
Peak 1164	2	734	286480248	286480981	+	286480518	1.43563	0.0755539	AAEL005286	329253	AAEL005284	0	16	18
Peak 1165	2	474	286751948	286752421	+	286752178	1.90048	0.0286848	AAEL005286	600953	AAEL005284	0	9	5
Peak 1166	2	720	289155578	289156297	+	289155848	1.34403	0.0894686	AAEL004740	26936	AAEL004757	0	7	8
Peak 1167	2	578	289721075	289721652	+	289721344	4.46897	3.92993e-06	GPRGRK	0	AAEL020574	189343	3	45
Peak 1168	2	749	290110649	290111397	+	290111128	1.34932	0.0886168	AAEL020574	176728	AAEL004768	0	1	0
Peak 1170	2	602	290889701	290890302	+	290889971	1.49245	0.0677901	AAEL019638	0	AAEL026586	0	5	5
Peak 1171	2	548	290890426	290890973	+	290890704	1.6862	0.0458788	AAEL019638	0	AAEL026586	0	6	9
Peak 1172	2	652	290891715	290892366	+	290892097	1.79259	0.0365195	AAEL019638	0	AAEL026586	0	6	11
Peak 1173	2	612	290893011	290893622	+	290893354	2.06019	0.0196903	AAEL019638	0	AAEL026586	0	12	8
Peak 1174	2	809	290894237	290895045	+	290894507	4.17532	1.48781e-05	AAEL019638	0	AAEL026586	0	11	14
Peak 1175	2	727	290897672	290898398	+	290897942	3.1638	0.00077863	AAEL019638	0	AAEL026586	0	15	12
Peak 1177	2	614	290899342	290899955	+	290899706	1.93952	0.026219	AAEL026586	396	AAEL023178	7821	11	8
Peak 1178	2	809	290904126	290904934	+	290904396	1.38556	0.0829407	AAEL026586	5180	AAEL023178	2842	9	17
Peak 1179	2	582	290906061	290906642	+	290906373	3.78698	7.62451e-05	AAEL026586	7115	AAEL023178	1134	12	15
Peak 1181	2	544	290908526	290909069	+	290908796	3.62141	0.000146501	AAEL023178	0	AAEL007434	101200	10	10
Peak 1182	2	643	290909820	290910462	+	290910090	1.61902	0.0527215	AAEL023178	0	AAEL007434	99807	8	13
Peak 1184	2	688	290916546	290917233	+	290916816	1.72079	0.0426441	AAEL023178	0	AAEL007434	93036	11	12
Peak 1186	2	735	290918754	290919488	+	290919023	2.03256	0.0210483	AAEL023178	0	AAEL007434	90781	9	13
Peak 1187	2	575	290920090	290920664	+	290920395	1.37416	0.0846963	AAEL023178	0	AAEL007434	89605	4	1
Peak 1188	2	473	291320823	291321295	+	291321022	6.16309	3.56695e-10	AAEL007437	12446	AAEL007444	0	7	8
Peak 1189	2	437	291332409	291332845	+	291332623	1.60026	0.0547706	AAEL007437	24032	AAEL007444	0	11	6
Peak 1191	2	554	291366472	291367025	+	291366742	1.92733	0.0269695	AAEL007441	10409	AAEL007443	9479	4	5
Peak 1192	2	223	291384023	291384245	+	291384132	2.3282	0.00995066	AAEL007443	304	AAEL007439	0	3	2
Peak 1193	2	544	291536206	291536749	+	291536476	1.44873	0.0737065	AAEL007451	12003	AAEL007447	13951	4	2
Peak 1194	2	552	291615680	291616231	+	291615950	2.29851	0.0107664	AAEL007449	0	AAEL019609	49856	14	13
Peak 1195	2	558	291917344	291917901	+	291917632	1.3021	0.0964413	AAEL007446	185380	AAEL007450	10847	12	8
Peak 1196	2	546	292649713	292650258	+	292649983	1.65218	0.0492493	AAEL007453	242125	AAEL004283	207039	11	17
Peak 1197	2	431	293048443	293048873	+	293048647	1.69666	0.0448802	AAEL004294	0	AAEL026605	9333	6	8
Peak 1198	2	391	293069697	293070087	+	293069872	1.50148	0.0666155	AAEL026605	7202	AAEL004301	25055	9	4
Peak 1199	2	486	293506522	293507007	+	293506749	2.13007	0.0165828	AAEL004300	11480	AAEL004297	0	10	6
Peak 1200	2	576	293507206	293507781	+	293507512	3.62003	0.000147285	AAEL004300	12164	AAEL004297	0	5	12
Peak 1202	2	475	293617336	293617810	+	293617574	2.51137	0.00601312	AAEL018319	0	AAEL021458	28350	9	5
Peak 1203	2	592	294060371	294060962	+	294060696	3.52449	0.000212147	AAEL005738	28288	AAEL005736	2860	9	4
Peak 1205	2	545	294190847	294191391	+	294191117	1.57796	0.0572874	AAEL024788	34769	AAEL005747	22562	7	10
Peak 1206	2	500	294833287	294833786	+	294833525	4.49865	3.41927e-06	AAEL018351	138061	AAEL016973	0	2	8
Peak 1207	2	525	294850071	294850595	+	294850322	2.61167	0.004505	AAEL012629	0	AAEL025570	5385	7	12
Peak 1208	2	573	294871223	294871795	+	294871488	1.76593	0.0387041	AAEL012629	20676	AAEL025570	0	14	8
Peak 1210	2	433	294930026	294930458	+	294930230	2.59945	0.00466866	AAEL012629	79479	AAEL025570	0	3	10
Peak 1211	2	517	295614986	295615502	+	295615234	20.4314	4.39953e-93	AAEL020978	10610	RpL38	0	12	5
Peak 1212	2	599	296211380	296211978	+	296211650	1.43765	0.075267	AAEL005450	333568	AAEL019553	0	9	5
Peak 1213	2	571	296279174	296279744	+	296279444	1.31474	0.0942983	AAEL005450	401362	AAEL019553	0	18	3
Peak 1214	2	755	296352642	296353396	+	296352912	2.98616	0.0014125	AAEL005450	474830	AAEL019553	0	9	11
Peak 1215	2	589	296411579	296412167	+	296411849	1.79595	0.0362514	AAEL019553	57334	AAEL005453	0	11	11
Peak 1216	2	618	296422482	296423099	+	296422752	1.45365	0.0730215	AAEL005453	10371	AAEL026406	5153	7	5
Peak 1217	2	552	296430459	296431010	+	296430729	1.42591	0.0769465	AAEL026406	0	AAEL005446	29358	11	12
Peak 1218	2	575	296921357	296921931	+	296921712	1.67493	0.0469741	AAEL016984	25340	CTPsyn	0	11	12
Peak 1219	2	454	297435411	297435864	+	297435667	1.48041	0.0693814	AAEL017224	0	AAEL001647	484762	4	12
Peak 1222	2	655	298479372	298480026	+	298479757	1.49998	0.0668097	AAEL019524	34389	AAEL021872	38539	12	1
Peak 1223	2	624	298571707	298572330	+	298571977	3.22055	0.000639729	AAEL019611	0	AAEL001654	195485	4	13
Peak 1224	2	564	298772738	298773301	+	298773008	1.37692	0.0842678	AAEL001654	4260	AAEL001650	14599	9	15
Peak 1226	2	477	299316973	299317449	+	299317184	6.30032	1.48517e-10	AAEL001670	18763	AAEL024228	0	4	10
Peak 1228	2	457	300371517	300371973	+	300371731	2.54999	0.00538624	AAEL001653	42725	AAEL017363	0	8	4
Peak 1229	2	300	300399694	300399993	+	300399845	2.09396	0.0181316	AAEL001638	10716	AAEL001636	0	2	7
Peak 1231	2	554	300935084	300935637	+	300935368	1.28851	0.0987844	AAEL023537	133301	AAEL027346	0	7	13
Peak 1232	2	573	301454985	301455557	+	301455255	2.57927	0.00495042	CLIPC1	17785	AAEL011989	0	7	9
Peak 1234	2	547	301768178	301768724	+	301768455	2.91153	0.00179831	AAEL011992	18706	AAEL000944	47632	11	12
Peak 1236	2	573	302087567	302088139	+	302087837	1.89697	0.0289157	AAEL000964	174254	AAEL019541	0	5	15
Peak 1237	2	636	302132612	302133247	+	302132978	1.32393	0.0927633	AAEL019541	31384	AAEL023871	0	20	5
Peak 1239	2	442	302274612	302275053	+	302274816	9.44194	1.8297e-21	RpS11	0	Gr1	35993	10	7
Peak 1240	2	505	302279318	302279822	+	302279562	14.6052	1.30108e-48	RpS11	0	Gr1	31224	7	8
Peak 1241	2	563	302956737	302957299	+	302957007	4.18554	1.42247e-05	AAEL023701	0	AAEL002406	115315	12	9
Peak 1242	2	566	303083996	303084561	+	303084292	3.27264	0.000532744	AAEL002377	0	AAEL002386	990	7	8
Peak 1243	2	594	303153875	303154468	+	303154145	4.18796	1.40734e-05	AAEL002369	1787	AAEL002399	0	10	7
Peak 1244	2	563	303165985	303166547	+	303166255	5.2884	6.16942e-08	AAEL002369	13897	AAEL002399	0	3	9
Peak 1245	2	541	303807018	303807558	+	303807285	4.91224	4.50213e-07	AAEL002390	431801	AAEL023902	0	7	15
Peak 1247	2	451	303996742	303997192	+	303996945	1.8803	0.0300339	AAEL029030	341360	AAEL002375	0	4	11
Peak 1248	2	778	304085919	304086696	+	304086158	3.36396	0.000384168	AAEL002402	0	AAEL002374	555465	12	15
Peak 1249	2	584	304129389	304129972	+	304129659	7.45816	4.38692e-14	AAEL002402	0	AAEL002374	512189	6	8
Peak 1250	2	545	304313235	304313779	+	304313505	2.28941	0.0110279	AAEL002402	0	AAEL002374	328382	9	15
Peak 1251	2	225	304687766	304687990	+	304687870	3.59872	0.000159892	AAEL002374	2999	AAEL010765	0	5	4
Peak 1254	2	689	304759770	304760458	+	304760189	1.32977	0.0917965	AAEL010765	23378	AAEL010783	62106	13	9
Peak 1255	2	606	304760918	304761523	+	304761188	3.13711	0.000853109	AAEL010765	24526	AAEL010783	61041	10	10
Peak 1256	2	610	304761879	304762488	+	304762149	5.37126	3.90936e-08	AAEL010765	25487	AAEL010783	60076	12	8
Peak 1257	2	713	304762888	304763600	+	304763331	3.08619	0.00101371	AAEL010765	26496	AAEL010783	58964	12	12
Peak 1258	2	587	304763868	304764454	+	304764138	1.80531	0.0355128	AAEL010765	27476	AAEL010783	58110	9	12
Peak 1259	2	771	304765748	304766518	+	304766018	4.06195	2.4332e-05	AAEL010765	29356	AAEL010783	56046	11	15
Peak 1260	2	566	304766654	304767219	+	304766950	2.225	0.0130407	AAEL010765	30262	AAEL010783	55345	7	13
Peak 1261	2	601	304818171	304818771	+	304818441	1.41705	0.0782341	AAEL010765	81779	AAEL010783	3793	12	17
Peak 1262	2	554	305134925	305135478	+	305135209	2.03125	0.0211149	AAEL010766	0	AAEL010771	64325	17	7
Peak 1263	2	572	305242249	305242820	+	305242519	8.08752	3.04456e-16	AAEL010781	0	AAEL010768	44593	12	3
Peak 1267	2	440	305473172	305473611	+	305473373	4.64786	1.67696e-06	AAEL010777	141383	AAEL010778	0	5	6
Peak 1268	2	559	305583053	305583611	+	305583342	1.62122	0.0524851	SRPN6	41537	SRPN16	20638	10	15
Peak 1269	2	558	305608675	305609232	+	305608945	1.73969	0.0409569	SRPN16	2392	AAEL022822	31940	9	11
Peak 1270	2	580	305611023	305611602	+	305611293	1.34454	0.0893872	SRPN16	4740	AAEL022822	29570	7	10
Peak 1271	2	540	305827337	305827876	+	305827607	1.50579	0.0660603	SRPN5	25542	SRPN4	2342	10	3
Peak 1275	2	450	305960282	305960731	+	305960505	4.55137	2.66489e-06	AAEL013935	25901	AAEL017012	0	8	8
Peak 1276	2	549	305970120	305970668	+	305970399	16.1447	6.1891e-59	AAEL013935	35739	AAEL017012	0	3	14
Peak 1277	2	504	306015213	306015716	+	306015447	10.0126	6.70895e-24	AAEL013935	80832	AAEL017012	0	9	8
Peak 1278	2	433	306054704	306055136	+	306054909	5.85565	2.37576e-09	AAEL013935	120323	AAEL017012	0	7	6
Peak 1279	2	490	306187283	306187772	+	306187514	10.7238	3.93458e-27	AAEL013935	252902	AAEL017012	0	8	12
Peak 1282	2	503	307133998	307134500	+	307134275	3.94314	4.02115e-05	AAEL017069	431489	AAEL001159	65865	14	6
Peak 1283	2	573	307220557	307221129	+	307220827	4.27811	9.42448e-06	AAEL001159	16717	AAEL001154	0	6	7
Peak 1284	2	497	307261920	307262416	+	307262152	1.29635	0.0974279	AAEL001177	0	AAEL001156	0	6	7
Peak 1285	2	568	307546789	307547356	+	307547059	18.0499	3.94924e-73	AAEL001185	13628	FAS1	0	12	11
Peak 1286	2	474	307550320	307550793	+	307550520	7.09907	6.27977e-13	AAEL001185	17159	FAS1	0	7	10
Peak 1287	2	514	307552359	307552872	+	307552588	7.56683	1.91227e-14	AAEL001185	19198	FAS1	0	10	6
Peak 1288	2	330	307558425	307558754	+	307558608	4.63846	1.75509e-06	AAEL001185	25264	FAS1	0	4	5
Peak 1289	2	644	307559850	307560493	+	307560224	7.88385	1.58723e-15	AAEL001185	26689	FAS1	0	13	10
Peak 1291	2	498	307588417	307588914	+	307588624	7.57565	1.78661e-14	AAEL001185	55256	FAS1	0	7	6
Peak 1293	2	548	308051930	308052477	+	308052208	1.28644	0.099144	AAEL001181	0	AAEL017023	967754	9	9
Peak 1294	2	550	308647825	308648374	+	308648105	1.68131	0.0463517	AAEL001181	44519	AAEL017023	371857	3	12
Peak 1295	2	628	308899441	308900068	+	308899711	2.1821	0.0145513	AAEL001181	296135	AAEL017023	120163	9	12
Peak 1296	2	562	308900922	308901483	+	308901214	2.23476	0.0127166	AAEL001181	297616	AAEL017023	118748	9	10
Peak 1297	2	633	308903047	308903679	+	308903317	2.73726	0.00309764	AAEL001181	299741	AAEL017023	116552	8	7
Peak 1298	2	615	308904221	308904835	+	308904491	1.31308	0.0945776	AAEL001181	300915	AAEL017023	115396	9	7
Peak 1300	2	560	309377774	309378333	+	309378044	1.37516	0.0845415	AAEL004520	0	AAEL001189	88322	11	9
Peak 1301	2	589	309391222	309391810	+	309391492	8.86373	3.869e-19	AAEL004520	0	AAEL001189	74845	3	7
Peak 1302	2	600	309561515	309562114	+	309561783	1.29066	0.0984114	AAEL001189	26045	AAEL004516	6699	9	11
Peak 1303	2	570	311034805	311035374	+	311035075	2.93548	0.00166517	AAEL004523	590972	AAEL007278	151621	0	6
Peak 1304	2	558	311542864	311543421	+	311543134	2.90665	0.00182662	AAEL007278	92501	AAEL007275	868690	8	11
Peak 1305	2	562	312402336	312402897	+	312402606	2.32402	0.0100622	AAEL007278	951973	AAEL007275	9214	17	13
Peak 1306	2	396	312452519	312452914	+	312452690	1.70158	0.0444169	AAEL013950	0	AAEL007279	13488	5	6
Peak 1307	2	688	312654247	312654934	+	312654665	2.0212	0.0216293	Gr37	178079	AAEL007271	0	10	15
Peak 1308	2	563	312738008	312738570	+	312738278	1.39617	0.0813314	AAEL027808	66453	AAEL021441	2562	7	7
Peak 1309	2	580	312739496	312740075	+	312739766	1.88845	0.0294829	AAEL027808	67941	AAEL021441	1057	10	8
Peak 1310	2	558	312812792	312813349	+	312813080	1.46914	0.070898	AAEL021441	31332	AAEL023524	93981	14	10
Peak 1312	2	512	312991594	312992105	+	312991843	1.63013	0.0515366	AAEL023524	0	AAEL027580	214860	4	7
Peak 1314	2	421	313012417	313012837	+	313012614	1.45758	0.0724784	AAEL023524	0	AAEL027580	194128	5	5
Peak 1315	2	613	313121552	313122164	+	313121822	2.41646	0.00783623	AAEL023524	0	AAEL027580	84801	8	12
Peak 1316	2	635	313139111	313139745	+	313139381	1.3862	0.0828436	AAEL023524	4375	AAEL027580	67220	11	17
Peak 1317	2	673	313140293	313140965	+	313140563	2.4179	0.00780518	AAEL023524	5557	AAEL027580	66000	16	11
Peak 1318	2	544	313637475	313638018	+	313637749	1.38451	0.0831014	AAEL019653	0	AAEL015345	148177	10	9
Peak 1319	2	768	314641041	314641808	+	314641271	1.68714	0.0457886	AAEL010533	0	AAEL010541	0	12	6
Peak 1320	2	587	315954003	315954589	+	315954271	1.85477	0.0318148	AAEL025770	28649	AAEL003861	0	11	5
Peak 1321	2	568	316468624	316469191	+	316468894	1.45349	0.0730444	AAEL003861	261692	AAEL003675	127556	11	14
Peak 1322	2	577	316596717	316597293	+	316596987	2.95713	0.00155261	AAEL003861	389785	AAEL003675	0	9	16
Peak 1325	2	374	316622812	316623185	+	316622996	1.42233	0.0774657	AAEL003664	0	AAEL003676	1747	4	1
Peak 1326	2	539	316624880	316625418	+	316625125	1.66562	0.0478948	AAEL003664	1491	AAEL003676	0	9	7
Peak 1327	2	563	317253763	317254325	+	317254033	2.97374	0.00147096	AAEL003654	51415	AAEL003678	0	5	5
Peak 1328	2	563	318122705	318123267	+	318122975	1.46481	0.0714868	AAEL013544	375374	AAEL007197	0	12	9
Peak 1329	2	629	319508612	319509240	+	319508971	3.97074	3.58253e-05	AAEL023387	64943	AAEL010881	315214	8	15
Peak 1330	2	593	321221258	321221850	+	321221528	2.02648	0.021358	AAEL008693	87763	AAEL008686	0	9	5
Peak 1331	2	469	321315740	321316208	+	321315956	1.91114	0.0279934	AAEL008693	182245	AAEL008686	0	10	5
Peak 1332	2	590	321398346	321398935	+	321398616	1.72078	0.0426455	AAEL008686	82137	AAEL008696	0	17	5
Peak 1333	2	603	321429368	321429970	+	321429638	2.25597	0.0120362	AAEL008696	30231	loqs	0	5	9
Peak 1334	2	480	321441983	321442462	+	321442219	1.41393	0.0786918	AAEL008696	42846	loqs	0	6	8
Peak 1335	2	616	321610823	321611438	+	321611093	1.32291	0.092933	AAEL003132	80830	AAEL019952	109592	12	11
Peak 1336	2	530	321867472	321868001	+	321867728	5.07487	1.93885e-07	AAEL005170	0	AAEL014457	132869	8	8
Peak 1337	2	566	321877821	321878386	+	321878087	8.73479	1.22052e-18	AAEL005170	0	AAEL014457	122484	8	6
Peak 1338	2	684	321972315	321972998	+	321972585	1.4009	0.0806227	AAEL005170	93896	AAEL014457	27872	11	14
Peak 1339	2	541	322346266	322346806	+	322346537	1.42367	0.0772703	AAEL014457	316415	AAEL014326	0	9	5
Peak 1340	2	594	322688172	322688765	+	322688442	1.5331	0.0626258	AAEL012525	25088	AAEL012518	0	17	11
Peak 1341	2	543	322692051	322692593	+	322692321	1.35298	0.0880315	AAEL012525	28967	AAEL012518	0	7	5
Peak 1342	2	585	322772971	322773555	+	322773241	2.16006	0.015384	AAEL027107	23335	AAEL012519	0	6	13
Peak 1343	2	499	322815338	322815836	+	322815560	2.28181	0.0112504	AAEL027107	65702	AAEL012519	0	8	5
Peak 1344	2	790	322862889	322863678	+	322863159	1.49461	0.0675081	AAEL012519	28613	AAEL014215	0	10	11
Peak 1345	2	578	322884154	322884731	+	322884424	1.32844	0.0920171	AAEL012519	49878	AAEL014215	0	10	11
Peak 1346	2	678	323598518	323599195	+	323598926	1.50174	0.0665822	AAEL013365	62589	AAEL013366	339842	19	11
Peak 1347	2	584	323789612	323790195	+	323789882	4.73347	1.10355e-06	AAEL013365	253683	AAEL013366	148842	5	3
Peak 1348	2	555	323841692	323842246	+	323841962	1.93481	0.0265068	AAEL013365	305763	AAEL013366	96791	0	3
Peak 1349	2	548	323893446	323893993	+	323893724	2.09694	0.0179995	AAEL013365	357517	AAEL013366	45044	1	1
Peak 1350	2	556	323989712	323990267	+	323989968	1.34793	0.0888397	AAEL013360	23420	AAEL019516	0	4	12
Peak 1352	2	565	324239537	324240101	+	324239807	2.24765	0.0122992	AAEL013360	273245	AAEL019516	0	3	13
Peak 1353	2	581	324948509	324949089	+	324948824	2.69717	0.00349658	AAEL019497	49313	AAEL026633	0	8	10
Peak 1354	2	479	324949564	324950042	+	324949774	2.16287	0.0152755	AAEL019497	50368	AAEL026633	0	11	9
Peak 1356	2	467	325961165	325961631	+	325961380	1.41294	0.0788371	AAEL006675	10214	AAEL022611	821	5	3
Peak 1357	2	560	326221882	326222441	+	326222152	1.79914	0.0359982	AAEL006675	270931	AAEL022611	0	10	7
Peak 1358	2	560	326245521	326246080	+	326245811	5.13864	1.38368e-07	AAEL006675	294570	AAEL022611	0	6	9
Peak 1359	2	541	326246390	326246930	+	326246661	2.32833	0.00994728	AAEL006675	295439	AAEL022611	0	8	14
Peak 1360	2	517	326281977	326282493	+	326282261	2.99463	0.00137389	AAEL006684	0	AAEL006666	21317	7	6
Peak 1361	2	549	326283017	326283565	+	326283255	1.46336	0.0716838	AAEL006684	0	AAEL006666	20245	5	8
Peak 1362	2	544	326308061	326308604	+	326308335	1.59453	0.0554082	AAEL006666	2192	AAEL006677	9287	3	18
Peak 1363	2	579	326309477	326310055	+	326309786	1.75462	0.0396626	AAEL006666	3608	AAEL006677	7836	1	17
Peak 1365	2	626	326735992	326736617	+	326736262	3.49685	0.000235394	AAEL014732	0	AAEL014735	2862	14	11
Peak 1366	2	680	326737029	326737708	+	326737439	7.30402	1.39644e-13	AAEL014732	972	AAEL014735	1771	16	17
Peak 1367	2	392	326849699	326850090	+	326849879	2.24734	0.0123092	AAEL010640	18450	AAEL007556	0	2	9
Peak 1368	2	441	327203434	327203874	+	327203628	2.89545	0.00189308	AAEL007548	0	AAEL007536	15946	2	11
Peak 1371	2	501	327281388	327281888	+	327281633	2.75474	0.00293695	AAEL007541	14541	AAEL007549	0	6	11
Peak 1372	2	528	327294298	327294825	+	327294568	3.58371	0.000169372	AAEL007549	12365	AAEL023165	71181	12	11
Peak 1373	2	540	327295312	327295851	+	327295582	6.78967	5.61958e-12	AAEL007549	13379	AAEL023165	70155	15	9
Peak 1375	2	662	327905365	327906026	+	327905757	10.9474	3.41937e-28	AAEL027414	36645	AAEL012671	0	7	11
Peak 1376	2	531	327970698	327971228	+	327970952	21.3722	1.21215e-101	RpL7	0	AAEL018244	19142	8	8
Peak 1377	2	547	327981936	327982482	+	327982195	32.1863	1.37349e-227	RpL7	0	AAEL018244	7888	9	6
Peak 1378	2	334	327991390	327991723	+	327991497	1.73447	0.0414177	RpL7	8915	AAEL018244	0	3	6
Peak 1379	2	525	328007435	328007959	+	328007694	2.22431	0.013064	RpL7	24960	AAEL018244	0	7	6
Peak 1380	2	555	329207261	329207815	+	329207531	3.90116	4.78657e-05	AAEL008443	0	Or15	195210	5	11
Peak 1381	2	609	330549858	330550466	+	330550126	10.0588	4.20096e-24	AAEL029026	138341	AAEL022460	556730	11	8
Peak 1382	2	542	330550643	330551184	+	330550913	17.5079	6.23957e-69	AAEL029026	139126	AAEL022460	556012	11	5
Peak 1384	2	588	330552952	330553539	+	330553270	11.0789	7.94407e-29	AAEL029026	141435	AAEL022460	553657	11	10
Peak 1385	2	734	331490922	331491655	+	331491171	1.43271	0.0759703	AAEL011319	20668	AAEL011317	0	10	12
Peak 1386	2	578	331507492	331508069	+	331507800	1.28391	0.0995874	AAEL011319	37238	AAEL011317	0	14	5
Peak 1387	2	554	331508545	331509098	+	331508802	1.60053	0.0547402	AAEL011319	38291	AAEL011317	0	8	8
Peak 1388	2	548	331872444	331872991	+	331872733	1.65315	0.0491501	AAEL023753	44167	AAEL023678	12540	11	5
Peak 1389	2	544	332008115	332008658	+	332008365	4.62279	1.89311e-06	AAEL013951	77323	AAEL013952	0	5	3
Peak 1390	2	604	332031224	332031827	+	332031558	2.55313	0.00533793	AAEL014868	0	AAEL012284	34561	3	3
Peak 1391	2	699	332293506	332294204	+	332293776	1.58423	0.0565704	cad	18255	AAEL014555	27054	8	14
Peak 1392	2	602	332298169	332298770	+	332298439	1.77889	0.0376285	cad	22918	AAEL014555	22488	14	4
Peak 1394	2	569	332658229	332658797	+	332658499	1.94309	0.0260029	AAEL027148	298033	AAEL023141	875149	11	11
Peak 1395	2	657	332658797	332659453	+	332659196	1.94525	0.0258724	AAEL027148	298601	AAEL023141	874493	11	8
Peak 1396	2	727	332662550	332663276	+	332663007	1.33628	0.0907282	AAEL027148	302354	AAEL023141	870670	12	10
Peak 1397	2	728	332792006	332792733	+	332792276	1.62657	0.0519141	AAEL027148	431810	AAEL023141	741213	14	21
Peak 1398	2	583	333611545	333612127	+	333611815	2.02477	0.0214457	AAEL023141	0	AAEL009938	260958	4	6
Peak 1400	2	528	333913990	333914517	+	333914247	1.65337	0.0491275	AAEL009945	0	AAEL019859	5685	4	6
Peak 1401	2	623	334246501	334247123	+	334246770	6.24794	2.07956e-10	AAEL013024	3911	AAEL009946	0	12	15
Peak 1403	2	567	334368877	334369443	+	334369147	33.4624	8.48699e-246	AAEL024326	36370	RpS5	0	4	12
Peak 1404	2	552	334477524	334478075	+	334477806	1.32014	0.0933937	AAEL013626	24456	AAEL013631	0	6	9
Peak 1405	2	550	335016865	335017414	+	335017096	5.8102	3.11989e-09	AAEL012227	0	AAEL015110	115219	10	2
Peak 1407	2	570	335570331	335570900	+	335570601	2.76424	0.0028528	AAEL025801	24127	APG18A	0	4	10
Peak 1408	2	576	335727893	335728468	+	335728163	2.90623	0.00182905	AAEL013065	53616	AAEL019552	0	7	11
Peak 1409	2	509	335874869	335875377	+	335875116	1.64982	0.0494903	AAEL013061	0	AAEL013059	12047	6	12
Peak 1410	2	550	336005551	336006100	+	336005821	1.38458	0.0830902	AAEL011496	0	AAEL011488	1381	10	7
Peak 1411	2	552	336594620	336595171	+	336594890	1.92553	0.0270815	CYP325X1	129465	AAEL005704	0	11	11
Peak 1412	2	574	336662807	336663380	+	336663077	1.55433	0.060053	AAEL020486	0	AAEL021232	72196	10	11
Peak 1413	2	636	336679480	336680115	+	336679750	1.6405	0.0504503	AAEL020486	0	AAEL021232	55461	11	8
Peak 1415	2	593	337195205	337195797	+	337195466	1.54626	0.0610204	AAEL014739	0	AAEL012526	32523	11	11
Peak 1416	2	734	337472723	337473456	+	337473187	2.13145	0.0165262	AAEL008717	15297	AAEL015007	251594	1	0
Peak 1417	2	594	337534578	337535171	+	337534848	1.45327	0.0730745	AAEL008717	77152	AAEL015007	189879	12	8
Peak 1419	2	489	337774437	337774925	+	337774643	1.64045	0.050456	AAEL015002	22843	AAEL013098	0	5	8
Peak 1420	2	533	337787100	337787632	+	337787357	30.4062	2.27318e-203	RpL23	0	AAEL015003	5256	10	5
Peak 1421	2	585	340124256	340124840	+	340124526	2.03913	0.0207187	AAEL006907	10608	AAEL006909	38242	15	7
Peak 1423	2	327	340401716	340402042	+	340401871	1.70903	0.0437228	AAEL024105	55154	AAEL006899	0	2	5
Peak 1424	2	479	340951348	340951826	+	340951591	1.93114	0.0267326	AAEL006908	228199	AAEL019690	0	6	4
Peak 1426	2	575	341474169	341474743	+	341474439	1.39628	0.0813147	AAEL010283	0	AAEL010286	0	18	9
Peak 1427	2	541	342334782	342335322	+	342335052	1.36311	0.0864238	AAEL014625	0	AAEL022970	114351	6	15
Peak 1428	2	754	342336298	342337051	+	342336568	1.44126	0.0747562	AAEL014625	0	AAEL022970	112622	16	12
Peak 1429	2	641	342338495	342339135	+	342338866	1.47165	0.0705578	AAEL014625	0	AAEL022970	110538	15	9
Peak 1430	2	593	342340893	342341485	+	342341216	1.32908	0.0919108	AAEL014625	0	AAEL022970	108188	9	19
Peak 1431	2	486	342463272	342463757	+	342463517	2.00716	0.0223665	AAEL009144	0	AAEL009147	5147	12	6
Peak 1432	2	762	342491875	342492636	+	342492413	3.34846	0.000406312	AAEL009142	0	AAEL009148	10907	14	8
Peak 1433	2	504	342493811	342494314	+	342494018	1.89017	0.0293674	AAEL009142	0	AAEL009148	9229	6	8
Peak 1435	2	349	343119530	343119878	+	343119699	1.63	0.0515512	AAEL017545	0	AAEL007312	11641	5	5
Peak 1436	2	482	343126901	343127382	+	343127126	1.40832	0.0795181	AAEL017545	0	AAEL007312	4137	16	8
Peak 1437	2	639	344110925	344111563	+	344111194	1.56776	0.0584682	AAEL007578	167997	AAEL019744	49228	9	8
Peak 1438	2	557	344146516	344147072	+	344146803	2.7714	0.00279078	AAEL007578	203588	AAEL019744	13719	3	9
Peak 1439	2	541	344330422	344330962	+	344330693	1.65996	0.0484614	AAEL014579	56598	AAEL025739	155161	8	6
Peak 1445	2	568	344947321	344947888	+	344947591	3.85734	5.7314e-05	AAEL020651	3044	AAEL013769	2297	3	1
Peak 1447	2	682	345979722	345980403	+	345979992	2.37881	0.00868425	AAEL011193	82144	AAEL019808	188354	9	14
Peak 1448	2	541	346590374	346590914	+	346590645	1.49257	0.0677743	AAEL022846	228276	AAEL015073	349518	8	9
Peak 1449	2	645	346659648	346660292	+	346660023	1.49613	0.0673102	AAEL022846	297550	AAEL015073	280140	8	19
Peak 1450	2	581	347500765	347501345	+	347501035	13.5744	2.84091e-42	AAEL024167	257733	AAEL019818	0	15	12
Peak 1451	2	556	347507993	347508548	+	347508279	9.45152	1.6697e-21	AAEL024167	264961	AAEL019818	0	14	11
Peak 1454	2	551	348306085	348306635	+	348306345	4.05734	2.48172e-05	AAEL023284	578993	AAEL019466	0	14	11
Peak 1455	2	625	348380918	348381542	+	348381188	1.46987	0.070798	AAEL023284	653826	AAEL019466	0	22	19
Peak 1456	2	486	349156753	349157238	+	349157000	2.84614	0.00221263	AAEL013005	0	AAEL014486	19002	10	5
Peak 1457	2	524	349303621	349304144	+	349303877	2.12572	0.0167633	AAEL019605	0	AAEL013276	313858	10	10
Peak 1458	2	629	349409797	349410425	+	349410067	2.15041	0.0157615	AAEL019605	0	AAEL013276	207577	6	13
Peak 1459	2	512	349702153	349702664	+	349702401	13.5909	2.26689e-42	AAEL013276	82424	RpL27a	0	4	1
Peak 1460	2	551	349760121	349760671	+	349760391	1.71089	0.043551	AAEL013275	0	AAEL013271	69806	6	7
Peak 1462	2	770	349956576	349957345	+	349956846	2.06625	0.0194024	AAEL013271	79276	AAEL022402	0	0	3
Peak 1463	2	565	350044540	350045104	+	350044810	3.29596	0.000490424	AAEL013271	167240	AAEL022402	0	6	3
Peak 1464	2	598	350159574	350160171	+	350159844	1.92134	0.0273442	AAEL013271	282274	AAEL022402	0	9	12
Peak 1465	2	587	350161847	350162433	+	350162164	2.11608	0.017169	AAEL013271	284547	AAEL022402	0	7	14
Peak 1466	2	580	350747700	350748279	+	350747970	1.66615	0.047842	AAEL022874	11542	AAEL026371	310387	3	22
Peak 1467	2	613	350902639	350903251	+	350902909	3.04707	0.00115542	AAEL022874	166481	AAEL026371	155415	5	4
Peak 1468	2	406	351143395	351143800	+	351143604	2.37209	0.00884394	AAEL013467	13574	AAEL013466	0	2	5
Peak 1469	2	422	351180776	351181197	+	351181014	2.27259	0.0115254	AAEL013467	50955	AAEL013466	0	5	4
Peak 1470	2	544	351191586	351192129	+	351191860	1.44893	0.0736788	AAEL013467	61765	AAEL013466	0	9	5
Peak 1472	2	544	351247291	351247834	+	351247561	1.3312	0.0915618	AAEL013467	117470	AAEL013466	0	5	6
Peak 1473	2	552	351465992	351466543	+	351466274	4.69827	1.31188e-06	AAEL013467	336171	AAEL013466	0	7	9
Peak 1474	2	538	351473570	351474107	+	351473820	2.81385	0.00244763	AAEL013467	343749	AAEL013466	0	10	7
Peak 1476	2	363	351796332	351796694	+	351796472	2.98549	0.00141562	AAEL020769	18057	AAEL023187	0	12	7
Peak 1477	2	553	351796967	351797519	+	351797237	6.49927	4.03543e-11	AAEL020769	18692	AAEL023187	0	11	8
Peak 1478	2	505	351798952	351799456	+	351799199	6.98124	1.46298e-12	AAEL020769	20677	AAEL023187	0	10	8
Peak 1479	2	532	351800149	351800680	+	351800371	11.7206	5.00092e-32	AAEL020769	21874	AAEL023187	0	10	14
Peak 1480	2	533	351832829	351833361	+	351833076	10.1201	2.24904e-24	AAEL020769	54554	AAEL023187	0	9	11
Peak 1481	2	572	351854272	351854843	+	351854542	7.83931	2.2652e-15	AAEL007963	0	AAEL024609	32061	10	2
Peak 1482	2	345	352041560	352041904	+	352041797	2.49214	0.00634886	AAEL024609	144004	AAEL014824	56472	6	4
Peak 1484	2	350	352050309	352050658	+	352050532	2.29707	0.0108075	AAEL024609	152753	AAEL014824	47718	5	4
Peak 1485	2	371	352051294	352051664	+	352051453	3.16053	0.000787421	AAEL024609	153738	AAEL014824	46712	5	7
Peak 1486	2	559	352056313	352056871	+	352056583	1.83677	0.0331219	AAEL024609	158757	AAEL014824	41505	9	7
Peak 1487	2	424	352151639	352152062	+	352151844	6.12078	4.65596e-10	AAEL014824	10211	AAEL007945	0	7	12
Peak 1489	2	608	352358284	352358891	+	352358554	1.32089	0.0932682	AAEL021020	91191	AAEL013939	0	22	1
Peak 1490	2	574	352449640	352450213	+	352449910	2.11445	0.0172384	AAEL021020	182547	AAEL013939	0	14	10
Peak 1491	2	727	352651538	352652264	+	352651808	1.39109	0.0820989	AAEL013939	1216	AAEL013700	25910	10	15
Peak 1492	2	528	352694028	352694555	+	352694264	1.47501	0.0701054	AAEL013700	15081	AAEL019852	0	3	8
Peak 1493	2	609	352695643	352696251	+	352695913	1.7204	0.0426799	AAEL013700	16696	AAEL019852	0	4	6
Peak 1494	2	630	353003997	353004626	+	353004255	1.70765	0.0438509	AAEL013700	325050	AAEL019852	0	7	10
Peak 1495	2	565	353083158	353083722	+	353083428	2.42845	0.00758183	AAEL019852	37161	AAEL011394	0	7	6
Peak 1497	2	620	353103946	353104565	+	353104191	3.35753	0.000393212	AAEL014003	0	AAEL011397	173218	3	11
Peak 1498	2	542	354579083	354579624	+	354579355	1.86072	0.0313921	AAEL003923	0	AAEL003926	10762	5	7
Peak 1499	2	534	354610633	354611166	+	354610871	2.14435	0.0160024	AAEL003926	15071	AAEL019599	0	7	11
Peak 1500	2	542	354683214	354683755	+	354683484	5.08778	1.8114e-07	AAEL003926	87652	AAEL019599	0	11	6
Peak 1501	2	484	354768410	354768893	+	354768653	3.64509	0.000133647	AAEL003926	172848	AAEL019599	0	6	4
Peak 1502	2	591	354939325	354939915	+	354939646	1.66245	0.0482111	AAEL019680	16039	AAEL019480	25585	10	9
Peak 1503	2	584	355372449	355373032	+	355372719	2.46071	0.00693306	AAEL019680	449163	AAEL019480	0	13	7
Peak 1504	2	595	355439926	355440520	+	355440183	8.82421	5.51177e-19	AAEL014180	14970	AAEL017419	0	5	12
Peak 1506	2	579	356637347	356637925	+	356637608	1.46558	0.071381	AAEL002079	8218	AAEL002068	0	10	14
Peak 1507	2	588	357049512	357050099	+	357049830	1.3609	0.0867732	AAEL009589	24349	AAEL009592	0	13	11
Peak 1508	2	549	357145782	357146330	+	357146052	1.34656	0.0890616	AAEL009592	11757	AAEL009588	40057	12	14
Peak 1509	2	568	357435112	357435679	+	357435382	1.49551	0.0673901	AAEL009592	301087	AAEL009588	0	7	12
Peak 1512	2	604	358733236	358733839	+	358733506	2.04438	0.0204581	AAEL027037	0	AAEL020367	194802	2	1
Peak 1513	2	553	359245704	359246256	+	359245974	3.6955	0.000109726	AAEL025309	0	AAEL010262	121192	13	12
Peak 1514	2	575	359378257	359378831	+	359378527	1.49155	0.0679088	AAEL010262	0	AAEL024745	41701	17	11
Peak 1515	2	563	359402767	359403329	+	359403037	2.02487	0.0214405	AAEL010262	0	AAEL024745	17203	10	8
Peak 1517	2	583	360853258	360853840	+	360853571	1.40306	0.0803	AAEL021429	1237	AAEL005970	23264	8	10
Peak 1518	2	543	360895282	360895824	+	360895552	1.72951	0.0418592	AAEL005970	0	AAEL005968	23714	9	9
Peak 1521	2	809	365125452	365126260	+	365125722	1.33634	0.0907186	AAEL011411	176413	AAEL022475	54901	3	15
Peak 1522	2	607	365917361	365917967	+	365917631	2.20064	0.0138806	AAEL019989	57905	AAEL012899	18885	9	7
Peak 1523	2	423	365958418	365958840	+	365958615	1.86884	0.0308224	AAEL012897	0	AAEL012901	65028	4	6
Peak 1524	2	492	365959714	365960205	+	365959960	2.28627	0.0111194	AAEL012897	0	AAEL012901	63663	12	3
Peak 1525	2	368	365960589	365960956	+	365960705	1.28634	0.0991625	AAEL012897	0	AAEL012901	62912	6	5
Peak 1526	2	554	366343036	366343589	+	366343306	1.29002	0.0985224	AAEL024660	18467	AAEL003272	11183	15	9
Peak 1527	2	452	367519555	367520006	+	367519774	4.03055	2.78236e-05	AAEL003217	112752	AAEL003234	0	7	11
Peak 1528	2	470	367569499	367569968	+	367569732	2.46722	0.00680833	AAEL019825	0	AAEL000370	186261	6	10
Peak 1529	2	509	367722010	367722518	+	367722243	2.15435	0.0156062	AAEL019825	135787	AAEL000370	33711	9	8
Peak 1530	2	295	367797999	367798293	+	367798132	1.54047	0.0617227	AAEL000370	0	AAEL000335	27335	7	3
Peak 1531	2	307	367870558	367870864	+	367870699	1.64922	0.0495516	AAEL000304	0	AAEL000311	39747	5	7
Peak 1532	2	600	368489510	368490109	+	368489780	1.33614	0.0907525	AAEL000324	0	AAEL000359	174183	11	4
Peak 1533	2	808	368868445	368869252	+	368868983	1.67198	0.0472638	AAEL000328	0	AAEL000354	41162	11	15
Peak 1534	2	583	368948493	368949075	+	368948763	3.26001	0.000557036	AAEL000354	28959	AAEL018293	0	7	12
Peak 1536	2	552	369805017	369805568	+	369805299	2.59858	0.00468056	AAEL019833	0	AAEL005367	55356	5	10
Peak 1537	2	553	369834840	369835392	+	369835110	2.90073	0.0018615	AAEL019833	0	AAEL005367	25532	7	9
Peak 1538	2	529	370355421	370355949	+	370355679	1.5845	0.05654	AAEL005355	0	AAEL005350	6865	5	3
Peak 1539	2	597	371323143	371323739	+	371323413	1.89484	0.0290571	AAEL001242	0	AAEL029024	34747	17	11
Peak 1540	2	612	372647775	372648386	+	372648033	1.8282	0.0337597	CLIPE9	355215	GPRNNB1	221694	1	68
Peak 1541	2	574	375194741	375195314	+	375195011	1.57305	0.0578536	AAEL024197	8141	AAEL018278	17941	9	9
Peak 1542	2	542	375636136	375636677	+	375636408	1.66094	0.0483632	AAEL001813	244345	AAEL001815	0	7	12
Peak 1543	2	618	375925876	375926493	+	375926146	2.115	0.0172148	AAEL001812	0	AAEL001808	36698	3	3
Peak 1544	2	540	375971062	375971601	+	375971332	1.97085	0.0243706	AAEL001808	0	AAEL001798	259205	5	8
Peak 1545	2	630	376008789	376009418	+	376009059	1.52495	0.0636362	AAEL001808	0	AAEL001798	221388	9	12
Peak 1546	2	406	376394355	376394760	+	376394527	2.74413	0.00303355	AAEL001798	0	AAEL001795	38585	5	7
Peak 1547	2	542	376622156	376622697	+	376622428	1.48622	0.0686102	AAEL001795	164042	AAEL001832	208069	15	11
Peak 1548	2	621	376832193	376832813	+	376832544	5.91473	1.66209e-09	AAEL001832	0	AAEL001833	133932	11	8
Peak 1549	2	565	377935838	377936402	+	377936133	1.29876	0.0970134	AAEL025526	167684	AAEL004727	0	3	11
Peak 1551	2	474	378125721	378126194	+	378125896	1.64022	0.05048	AAEL004715	27283	AAEL004716	0	13	8
Peak 1552	2	679	378126866	378127544	+	378127136	2.87121	0.00204453	AAEL004715	28428	AAEL004716	0	16	16
Peak 1554	2	522	378206293	378206814	+	378206564	2.94992	0.00158928	AAEL004710	0	AAEL023352	37091	6	8
Peak 1555	2	460	378267654	378268113	+	378267860	1.50717	0.0658832	AAEL004726	0	AAEL004711	0	8	11
Peak 1556	2	543	378328441	378328983	+	378328756	1.53486	0.0624089	AAEL004711	56752	AAEL028037	0	13	3
Peak 1557	2	450	378356697	378357146	+	378356911	1.78439	0.0371805	AAEL004711	85008	AAEL028037	0	3	10
Peak 1558	2	599	378580375	378580973	+	378580645	1.41187	0.0789937	AAEL004711	308686	AAEL028037	0	7	11
Peak 1559	2	543	378636832	378637374	+	378637102	2.4605	0.00693724	AAEL004711	365143	AAEL028037	0	11	4
Peak 1560	2	387	378839519	378839905	+	378839699	1.47708	0.0698269	AAEL004717	73492	AAEL004731	0	5	9
Peak 1561	2	615	379041644	379042258	+	379041914	1.50771	0.0658147	AAEL004717	275617	AAEL004731	0	11	9
Peak 1562	2	488	379090746	379091233	+	379090980	1.95951	0.0250267	AAEL004717	324719	AAEL004731	0	8	3
Peak 1563	2	529	379112987	379113515	+	379113248	2.86434	0.00208937	AAEL004709	0	AAEL026708	36903	3	8
Peak 1565	2	544	380232424	380232967	+	380232694	1.32757	0.0921601	CYP4AR2	51433	AAEL010157	98360	6	9
Peak 1566	2	554	381708355	381708908	+	381708625	1.45406	0.0729646	CYP6N16	883532	AAEL028184	13974	7	3
Peak 1567	2	485	381885425	381885909	+	381885661	4.41203	5.12034e-06	AAEL005660	32983	AAEL005643	0	8	8
Peak 1568	2	420	382054036	382054455	+	382054248	1.42347	0.0772995	Gr33	16980	AAEL005655	0	6	7
Peak 1569	2	568	384979324	384979891	+	384979594	1.37378	0.0847555	AAEL007670	28256	AAEL014653	1298904	12	5
Peak 1570	2	540	385162729	385163268	+	385162999	1.32384	0.0927784	AAEL007670	211661	AAEL014653	1115527	13	9
Peak 1571	2	549	386224088	386224636	+	386224358	1.29966	0.096858	AAEL007670	1273020	AAEL014653	54159	6	12
Peak 1572	2	475	386652752	386653226	+	386652972	11.94	3.66245e-33	AAEL005287	12336	RpL5	0	9	6
Peak 1573	2	764	386655741	386656504	+	386655966	25.1265	1.2766e-139	AAEL005287	15325	RpL5	0	10	12
Peak 1574	2	598	386706338	386706935	+	386706608	3.28205	0.000515285	AAEL004308	41124	AAEL025155	24326	13	16
Peak 1575	2	418	387387649	387388066	+	387387882	1.29332	0.0979507	AAEL004319	60156	AAEL004307	0	4	10
Peak 1576	2	506	387389457	387389962	+	387389669	1.6828	0.0462069	AAEL004319	61964	AAEL004307	0	11	9
Peak 1577	2	461	387445454	387445914	+	387445660	1.91974	0.0274457	AAEL004319	117961	AAEL004307	0	9	7
Peak 1578	2	364	388935567	388935930	+	388935773	1.60436	0.0543175	AAEL013176	0	AAEL013177	565	8	11
Peak 1579	2	498	389023084	389023581	+	389023338	1.78274	0.0373143	AAEL027111	0	HPX2	27212	13	5
Peak 1582	2	564	389919654	389920217	+	389919924	3.3811	0.000360987	AAEL001905	20456	AAEL001904	0	8	7
Peak 1583	2	573	389948318	389948890	+	389948570	2.13923	0.0162085	AAEL001905	49120	AAEL001904	0	13	9
Peak 1584	2	671	390003114	390003784	+	390003362	4.41337	5.08872e-06	AAEL001889	10275	AAEL001898	0	12	11
Peak 1585	2	636	390887073	390887708	+	390887330	2.28524	0.0111493	AAEL001882	22758	AAEL001888	0	9	9
Peak 1586	2	639	391059052	391059690	+	391059322	1.92707	0.0269858	AAEL001888	51946	AAEL001914	0	0	1
Peak 1587	2	577	392368631	392369207	+	392368901	1.65401	0.0490628	AAEL001894	45624	AAEL001364	720108	2	57
Peak 1589	2	809	394583642	394584450	+	394583912	1.48658	0.0685623	AAEL001368	1108239	AAEL027571	87959	10	15
Peak 1590	2	272	395121872	395122143	+	395122015	1.83352	0.0333627	AAEL008501	16162	AAEL008500	0	3	6
Peak 1591	2	465	396227890	396228354	+	396228141	2.37507	0.00877278	AAEL011887	7179	AAEL011881	0	5	11
Peak 1592	2	564	396266336	396266899	+	396266606	1.35148	0.0882714	AAEL010116	0	AAEL010120	24835	11	5
Peak 1593	2	747	398108594	398109340	+	398108864	1.61237	0.0534409	AAEL022003	0	AAEL006975	482673	6	19
Peak 1594	2	569	398115961	398116529	+	398116231	1.56049	0.0593216	AAEL022003	0	AAEL006975	475484	16	6
Peak 1596	2	607	398921447	398922053	+	398921717	1.39466	0.081559	AAEL006970	0	AAEL006980	60070	16	16
Peak 1597	2	550	399116357	399116906	+	399116627	2.22776	0.0129482	AAEL006961	16230	AAEL006978	0	9	7
Peak 1598	2	480	399308672	399309151	+	399308899	3.99065	3.29464e-05	AAEL006976	0	AAEL013253	36566	3	10
Peak 1599	2	517	399318416	399318932	+	399318667	3.72267	9.85626e-05	AAEL006976	0	AAEL013253	26785	9	12
Peak 1600	2	764	399457570	399458333	+	399457840	1.29076	0.098393	AAEL013254	14703	AAEL013249	0	16	11
Peak 1601	2	507	399491813	399492319	+	399492068	2.58238	0.00490602	AAEL027582	28282	AAEL013256	0	11	11
Peak 1602	2	521	399797940	399798460	+	399798186	1.30571	0.0958252	AAEL019487	0	AAEL014280	12387	3	8
Peak 1603	2	576	399843118	399843693	+	399843380	1.2919	0.0981962	AAEL014286	0	AAEL014287	30925	13	8
Peak 1604	2	563	400322181	400322743	+	400322474	1.89881	0.0287949	AAEL003326	60053	AAEL003343	0	14	8
Peak 1605	2	441	400342801	400343241	+	400343010	2.06772	0.019333	AAEL003336	0	AAEL019427	19791	2	8
Peak 1606	2	513	400867250	400867762	+	400867488	1.49816	0.067046	AAEL003342	74602	AAEL019883	0	5	4
Peak 1609	2	628	401476462	401477089	+	401476732	1.41151	0.0790474	AAEL026782	424516	AAEL025736	117970	3	3
Peak 1610	2	617	401704808	401705424	+	401705040	1.87564	0.0303525	AAEL025736	0	AAEL010243	656920	8	11
Peak 1612	2	456	402554835	402555290	+	402555073	2.87092	0.00204642	AAEL010243	179106	AAEL015255	0	4	9
Peak 1613	2	578	402757782	402758359	+	402758052	3.48471	0.00024634	AAEL010232	183754	da	0	8	9
Peak 1614	2	441	402958628	402959068	+	402958793	1.32675	0.0922959	AAEL010230	0	AAEL010240	18121	10	9
Peak 1615	2	529	402970073	402970601	+	402970330	2.95648	0.00155584	AAEL010230	0	AAEL010240	6588	9	6
Peak 1618	2	406	403800363	403800768	+	403800562	2.0365	0.0208502	AAEL010348	0	AAEL010347	95097	7	5
Peak 1619	2	476	404119264	404119739	+	404119506	2.17396	0.0148539	AAEL010342	15261	AAEL010340	0	9	8
Peak 1620	2	469	404168214	404168682	+	404168440	2.57609	0.00499616	AAEL017368	0	AAEL010337	76743	6	9
Peak 1622	2	564	404211025	404211588	+	404211223	2.60455	0.0045998	AAEL017368	0	AAEL010337	33837	10	10
Peak 1623	2	610	404445811	404446420	+	404446081	1.53369	0.0625527	AAEL010334	0	AAEL026269	40061	15	14
Peak 1624	2	559	404550661	404551219	+	404550931	1.42238	0.0774575	AAEL026269	0	CTL10	160904	8	8
Peak 1625	2	764	404562483	404563246	+	404562753	1.31663	0.093981	AAEL026269	0	CTL10	148877	15	9
Peak 1626	2	542	404565144	404565685	+	404565414	5.15824	1.2464e-07	AAEL026269	0	CTL10	146438	13	8
Peak 1627	2	646	404567213	404567858	+	404567589	2.87455	0.00202304	AAEL026269	0	CTL10	144265	16	9
Peak 1628	2	583	404803645	404804227	+	404803958	3.35839	0.000391996	AAEL009334	14987	AAEL028168	9243	5	12
Peak 1629	2	600	404817974	404818573	+	404818244	1.88064	0.0300103	AAEL028168	2754	AAEL009345	32591	6	14
Peak 1630	2	626	404823349	404823974	+	404823619	1.88605	0.0296441	AAEL028168	8129	AAEL009345	27190	5	8
Peak 1631	2	451	404851543	404851993	+	404851778	1.82153	0.0342632	AAEL028168	36323	AAEL009345	0	6	6
Peak 1632	2	569	404895019	404895587	+	404895289	1.46947	0.070853	AAEL009340	19566	AAEL009342	28249	8	15
Peak 1633	2	539	404917657	404918195	+	404917918	29.2934	6.28407e-189	AAEL009340	42204	AAEL009342	5641	9	9
Peak 1634	2	378	404919707	404920084	+	404919879	2.21114	0.0135131	AAEL009340	44254	AAEL009342	3752	12	6
Peak 1635	2	553	405449840	405450392	+	405450110	3.31682	0.000455243	AAEL012125	0	AAEL012114	132457	13	3
Peak 1636	2	625	405829279	405829903	+	405829634	1.36719	0.0857833	AAEL018232	0	AAEL012117	23524	12	14
Peak 1638	2	320	405928444	405928763	+	405928600	1.34621	0.0891169	AAEL012126	396	AAEL012119	0	2	5
Peak 1640	2	424	405942758	405943181	+	405942971	2.65781	0.00393255	AAEL014064	0	AAEL014070	0	2	9
Peak 1641	2	360	405952790	405953149	+	405952970	1.61294	0.0533791	AAEL014070	5594	AAEL012122	0	3	8
Peak 1642	2	446	405953904	405954349	+	405954128	2.06168	0.0196189	AAEL014070	6708	AAEL012122	0	6	10
Peak 1643	2	579	406007229	406007807	+	406007499	3.69171	0.000111378	AAEL014071	0	AAEL014066	6407	10	3
Peak 1644	2	413	406576089	406576501	+	406576301	1.60208	0.0545685	AAEL010742	0	AAEL010738	10114	8	6
Peak 1645	2	588	406639609	406640196	+	406639864	1.31854	0.0936614	AAEL010742	60353	AAEL010738	0	12	8
Peak 1646	2	578	407315555	407316132	+	407315863	1.50286	0.0664377	AAEL000599	204941	AAEL000618	0	1	1
Peak 1647	2	799	408353879	408354677	+	408354408	1.41518	0.0785078	AAEL000597	186896	AAEL023243	94700	10	26
Peak 1648	2	567	408876385	408876951	+	408876655	3.28701	0.00050628	AAEL000614	12277	Or45	15489	7	13
Peak 1650	2	638	408879392	408880029	+	408879662	3.11203	0.000929022	AAEL000614	15284	Or45	12411	7	10
Peak 1651	2	567	409559157	409559723	+	409559427	2.1985	0.0139568	Or42	277439	AAEL001196	162566	11	10
Peak 1652	2	568	409740203	409740770	+	409740473	1.41345	0.0787624	AAEL001196	0	AAEL018183	1610313	5	4
Peak 1654	2	615	411919191	411919805	+	411919536	1.55571	0.0598891	AAEL001204	344754	AAEL001207	0	17	11
Peak 1655	2	549	412436318	412436866	+	412436588	1.53659	0.062197	AAEL001207	426212	AAEL001198	773110	0	2
Peak 1656	2	809	412900078	412900886	+	412900348	1.29008	0.0985118	AAEL001207	889972	AAEL001198	309090	17	15
Peak 1657	2	575	412901271	412901845	+	412901576	1.47899	0.0695716	AAEL001207	891165	AAEL001198	308131	10	11
Peak 1658	2	567	412903043	412903609	+	412903308	1.48053	0.0693664	AAEL001207	892937	AAEL001198	306367	6	5
Peak 1659	2	458	413263897	413264354	+	413264116	1.50562	0.0660819	AAEL001198	16389	AAEL001201	0	7	5
Peak 1661	2	432	413306798	413307229	+	413307010	4.85743	5.9459e-07	AAEL001215	10181	AAEL001216	0	7	5
Peak 1663	2	499	413342164	413342662	+	413342395	5.88547	1.98457e-09	AAEL001205	13352	AAEL001206	0	9	7
Peak 1664	2	490	413898264	413898753	+	413898494	1.40081	0.0806356	AAEL006400	0	AAEL006409	7130	10	6
Peak 1665	2	490	414086078	414086567	+	414086306	2.00085	0.0227041	AAEL026494	0	AAEL006401	273351	9	4
Peak 1667	2	630	415965617	415966246	+	415965887	1.594	0.0554678	AAEL008336	490751	AAEL026647	527461	12	13
Peak 1668	2	808	418479183	418479990	+	418479721	2.0438	0.0204868	AAEL010682	203675	AAEL008961	0	16	10
Peak 1669	2	318	418888960	418889277	+	418889115	1.43335	0.0758789	AAEL008961	408735	AAEL019495	0	6	10
Peak 1670	2	552	418955534	418956085	+	418955816	2.40307	0.00812896	AAEL008961	475309	AAEL019495	0	8	10
Peak 1671	2	545	418958768	418959312	+	418959043	2.4797	0.00657472	AAEL008961	478543	AAEL019495	0	10	7
Peak 1672	2	577	419780299	419780875	+	419780569	1.65997	0.0484599	AAEL025973	30910	AAEL007143	28815	1	3
Peak 1673	2	585	421375609	421376193	+	421375879	1.7947	0.036351	AAEL019763	204658	AAEL007241	0	10	12
Peak 1674	2	601	421495934	421496534	+	421496204	8.8978	2.84817e-19	AAEL007236	0	AAEL007238	5079	6	5
Peak 1675	2	582	421501747	421502328	+	421502017	2.72227	0.00324178	AAEL007236	5052	AAEL007238	0	11	7
Peak 1676	2	574	421607178	421607751	+	421607448	4.22133	1.21433e-05	AAEL018136	15579	AAEL007244	18669	10	8
Peak 1677	2	605	422912676	422913280	+	422912946	4.15384	1.63472e-05	AAEL007221	236789	AAEL007240	0	12	6
Peak 1678	2	590	422949406	422949995	+	422949659	1.41284	0.0788514	AAEL012057	0	AAEL012058	107005	11	4
Peak 1679	2	568	423583550	423584117	+	423583820	1.31298	0.0945945	AAEL012058	138462	AAEL014635	38160	14	14
Peak 1680	2	637	424401102	424401738	+	424401470	1.52643	0.0634518	CYP12F7	399646	AAEL001992	0	12	6
Peak 1681	2	437	425977241	425977677	+	425977452	11.1584	3.25655e-29	AAEL001985	31161	AAEL001969	0	4	9
Peak 1682	2	543	426321260	426321802	+	426321530	1.50135	0.0666327	AAEL002012	0	AAEL001962	17179	11	8
Peak 1683	2	470	426545171	426545640	+	426545359	1.41386	0.0787009	AAEL002010	145806	AAEL019559	0	7	7
Peak 1684	2	598	426581938	426582535	+	426582204	1.41332	0.0787809	AAEL002016	1632	AAEL022098	0	10	17
Peak 1685	2	441	426714569	426715009	+	426714769	1.28624	0.0991793	AAEL001968	0	AAEL001971	12980	6	10
Peak 1686	2	525	427631545	427632069	+	427631785	9.76704	7.79704e-23	AAEL011624	144962	AAEL019482	0	8	10
Peak 1687	2	354	427645699	427646052	+	427645854	1.29237	0.098115	AAEL011624	159116	AAEL019482	0	4	4
Peak 1688	2	425	427657818	427658242	+	427658022	1.50183	0.0665707	AAEL011624	171235	AAEL019482	0	6	3
Peak 1691	2	577	429176158	429176734	+	429176428	1.31057	0.0950022	AAEL002231	4708	AAEL019554	0	13	11
Peak 1693	2	351	429803920	429804270	+	429804076	1.52225	0.0639733	AAEL019793	0	AAEL002182	51554	7	2
Peak 1695	2	542	429810209	429810750	+	429810479	3.50618	0.000227297	AAEL019793	0	AAEL002182	45074	13	6
Peak 1696	2	412	429813862	429814273	+	429814049	1.4888	0.0682701	AAEL019793	0	AAEL002182	41551	5	6
Peak 1697	2	618	430518365	430518982	+	430518635	5.63341	8.83416e-09	AAEL002209	326196	AAEL025216	0	12	15
Peak 1698	2	488	430691996	430692483	+	430692218	1.90906	0.0281271	AAEL002190	2	AAEL002225	0	7	13
Peak 1700	2	720	431639852	431640571	+	431640122	1.77884	0.0376327	AAEL020637	11525	AAEL007981	7213	7	9
Peak 1701	2	554	431768797	431769350	+	431769081	2.46445	0.00686123	AAEL007977	6670	AAEL023057	5457	7	5
Peak 1702	2	620	431861464	431862083	+	431861734	4.0594	2.45994e-05	AAEL021410	1374	AAEL019649	0	11	9
Peak 1703	2	704	431862181	431862884	+	431862615	3.36128	0.000387907	AAEL021410	2091	AAEL019649	0	13	12
Peak 1704	2	562	431874570	431875131	+	431874840	2.02955	0.0212013	AAEL021410	14480	AAEL019649	0	15	11
Peak 1705	2	580	431878495	431879074	+	431878730	2.08906	0.0183512	AAEL021410	18405	AAEL019649	0	9	12
Peak 1707	2	530	431908567	431909096	+	431908824	15.471	2.7239e-54	AAEL019649	11799	AAEL019650	0	7	9
Peak 1709	2	581	432000996	432001576	+	432001266	1.68152	0.0463313	AAEL026517	30519	AAEL002676	0	15	7
Peak 1710	2	566	432004206	432004771	+	432004476	1.90826	0.0281786	AAEL026517	33729	AAEL002676	0	15	7
Peak 1711	2	563	432011425	432011987	+	432011695	2.67099	0.00378142	AAEL026517	40948	AAEL002676	0	10	14
Peak 1712	2	589	432612814	432613402	+	432613084	1.80575	0.0354789	AAEL019785	0	AAEL002674	344555	1	14
Peak 1713	2	525	433321780	433322304	+	433322028	1.7005	0.0445183	AAEL019950	0	AAEL027831	144107	3	18
Peak 1714	2	334	433360156	433360489	+	433360355	2.4025	0.0081417	AAEL019950	0	AAEL027831	105922	4	6
Peak 1715	2	567	433360884	433361450	+	433361120	5.69444	6.18885e-09	AAEL019950	0	AAEL027831	104961	6	12
Peak 1716	2	691	433578126	433578816	+	433578553	1.30507	0.0959344	AAEL027831	104338	AAEL002678	48343	15	7
Peak 1717	2	478	433600156	433600633	+	433600434	1.425	0.0770786	AAEL027831	126368	AAEL002678	26526	9	7
Peak 1718	2	569	434138393	434138961	+	434138692	1.53902	0.0618997	AAEL002671	12111	AAEL002668	9434	8	8
Peak 1719	2	513	434164691	434165203	+	434164918	2.9616	0.00153023	AAEL002671	38409	AAEL002668	0	7	4
Peak 1720	2	543	434313993	434314535	+	434314266	1.6558	0.0488812	AAEL002668	148734	AAEL002656	30254	7	18
Peak 1721	2	553	435589518	435590070	+	435589801	1.60646	0.0540859	AAEL005753	51291	AAEL005765	315003	11	13
Peak 1722	2	585	435892419	435893003	+	435892689	1.65293	0.0491727	AAEL005753	354192	AAEL005765	12070	3	48
Peak 1724	2	595	436917018	436917612	+	436917288	1.36039	0.0868535	AAEL018352	35478	AAEL005762	84605	1	70
Peak 1725	2	807	437116872	437117678	+	437117409	1.66316	0.0481402	AAEL005759	77102	AAEL019523	0	8	20
Peak 1726	2	415	437308393	437308807	+	437308626	1.54384	0.0613137	AAEL005732	5060	AAEL005728	0	10	9
Peak 1728	2	559	437498856	437499414	+	437499145	3.27977	0.000519464	AAEL005734	0	AAEL005742	148722	9	11
Peak 1729	2	592	437637408	437637999	+	437637730	3.63048	0.000141445	AAEL005734	7865	AAEL005742	10137	8	7
Peak 1730	2	528	437655992	437656519	+	437656244	2.20396	0.0137637	AAEL005742	0	AAEL006447	18635	7	10
Peak 1731	2	653	437675649	437676301	+	437675919	1.57522	0.0576034	AAEL006447	0	AAEL006449	919281	8	7
Peak 1732	2	711	437767449	437768159	+	437767718	1.73538	0.0413367	AAEL006447	0	AAEL006449	827423	6	15
Peak 1733	2	549	437910852	437911400	+	437911122	2.23416	0.0127364	AAEL006447	0	AAEL006449	684182	10	11
Peak 1735	2	655	438165768	438166422	+	438166038	1.75517	0.0396148	AAEL006447	0	AAEL006449	429160	2	2
Peak 1736	2	578	438333798	438334375	+	438334068	6.86811	3.25291e-12	AAEL006447	0	AAEL006449	261207	1	3
Peak 1738	2	444	438595891	438596334	+	438596108	2.05988	0.019705	AAEL006449	0	AAEL006435	35747	9	4
Peak 1739	2	582	438935855	438936436	+	438936170	2.24304	0.0124472	AAEL006432	0	AAEL027820	305493	16	8
Peak 1741	2	599	440015028	440015626	+	440015298	2.16025	0.0153767	AAEL006452	324916	AAEL006442	0	3	7
Peak 1743	2	583	441768708	441769290	+	441769021	1.58827	0.0561122	AAEL001729	0	AAEL001706	1769	12	6
Peak 1744	2	555	441835894	441836448	+	441836164	1.861	0.0313724	AAEL001716	13111	GPRNNB3	0	9	7
Peak 1745	2	607	441958251	441958857	+	441958491	3.15533	0.000801571	AAEL001710	0	AAEL001726	781309	9	6
Peak 1748	2	551	443070643	443071193	+	443070924	5.42615	2.87905e-08	AAEL001707	266277	AAEL027566	0	8	6
Peak 1749	2	567	443080169	443080735	+	443080438	6.04617	7.41635e-10	AAEL001715	0	AAEL001717	16205	7	10
Peak 1750	2	545	443081737	443082281	+	443082012	10.5392	2.84894e-26	AAEL001715	0	AAEL001717	14659	11	6
Peak 1751	2	464	443126087	443126550	+	443126316	1.42114	0.0776375	AAEL001709	0	AAEL001725	96823	1	5
Peak 1752	2	587	443915249	443915835	+	443915519	37.3109	5.45849e-305	AAEL019708	381105	AAEL009745	0	6	13
Peak 1753	2	542	444053719	444054260	+	444053989	3.79862	7.27528e-05	AAEL019708	519575	AAEL009745	0	14	9
Peak 1754	2	385	444231982	444232366	+	444232145	2.42556	0.0076423	AAEL005040	0	AAEL005023	5716	5	5
Peak 1755	2	483	444309423	444309905	+	444309666	3.44421	0.000286366	AAEL005037	0	AAEL005025	13984	4	7
Peak 1756	2	414	444317190	444317603	+	444317392	1.596	0.0552443	AAEL005037	0	AAEL005025	6286	3	4
Peak 1757	2	567	444364992	444365558	+	444365261	2.16348	0.015252	AAEL005041	0	AAEL028100	21068	15	4
Peak 1758	2	583	444434072	444434654	+	444434342	8.3717	2.83955e-17	AAEL005038	0	AAEL005039	18322	8	9
Peak 1759	2	442	444547176	444547617	+	444547439	1.34812	0.0888099	Med15	0	AAEL005031	28509	13	2
Peak 1760	2	708	444958155	444958862	+	444958425	2.15243	0.0156819	AAEL005013	267605	AAEL005044	0	13	6
Peak 1761	2	800	444969781	444970580	+	444970049	2.22924	0.012899	AAEL005013	279231	AAEL005044	0	12	17
Peak 1762	2	572	445369889	445370460	+	445370159	10.2431	6.35737e-25	AAEL005030	263284	AAEL005014	0	0	8
Peak 1763	2	652	445724383	445725034	+	445724653	1.61971	0.0526471	AAEL005034	187667	AAEL005029	236073	12	11
Peak 1764	2	588	445732101	445732688	+	445732371	1.87092	0.0306779	AAEL005034	195385	AAEL005029	228419	10	7
Peak 1765	2	682	445916169	445916850	+	445916439	1.6619	0.0482662	AAEL005034	379453	AAEL005029	44257	19	10
Peak 1766	2	498	445996908	445997405	+	445997164	1.33971	0.0901692	AAEL020793	6175	AAEL005046	0	9	10
Peak 1767	2	465	446049751	446050215	+	446049963	2.17006	0.0150012	AAEL005032	0	AAEL015293	14130	9	4
Peak 1768	2	548	446738125	446738672	+	446738403	11.6354	1.36136e-31	AAEL018195	45228	AAEL010488	0	6	15
Peak 1769	2	651	446868410	446869060	+	446868791	1.2821	0.0999046	AAEL010488	129412	AAEL027251	177096	4	17
Peak 1771	2	484	447839537	447840020	+	447839759	1.71485	0.0431859	AAEL001307	31667	AAEL001293	0	8	5
Peak 1772	2	482	448293888	448294369	+	448294087	3.01909	0.00126767	AAEL001323	80817	AAEL024618	0	8	5
Peak 1773	2	557	448294546	448295102	+	448294816	2.96016	0.00153742	AAEL001323	81475	AAEL024618	0	8	15
Peak 1774	2	573	448310138	448310710	+	448310408	1.60746	0.0539765	AAEL001323	97067	AAEL024618	0	7	3
Peak 1775	2	553	448335687	448336239	+	448335970	4.7352	1.0942e-06	AAEL001323	122616	AAEL024618	0	10	9
Peak 1776	2	613	448336974	448337586	+	448337244	5.79234	3.47067e-09	AAEL001323	123903	AAEL024618	0	8	10
Peak 1777	2	553	448350280	448350832	+	448350550	5.36365	4.07785e-08	AAEL001323	137209	AAEL024618	0	6	8
Peak 1778	2	508	448381754	448382261	+	448381968	1.93299	0.026619	AAEL001323	168683	AAEL024618	0	7	12
Peak 1779	2	469	448387432	448387900	+	448387644	1.60277	0.0544931	AAEL001323	174361	AAEL024618	0	7	9
Peak 1780	2	639	448786952	448787590	+	448787222	5.68111	6.69109e-09	AAEL001323	573881	AAEL024618	0	13	8
Peak 1781	2	437	448908531	448908967	+	448908786	1.73916	0.0410037	AAEL001323	695460	AAEL024618	0	5	17
Peak 1782	2	574	449075614	449076187	+	449075918	1.99048	0.0232691	AAEL001323	862543	AAEL024618	0	0	36
Peak 1783	2	452	449091381	449091832	+	449091626	2.10019	0.0178559	AAEL001323	878310	AAEL024618	0	12	3
Peak 1784	2	698	449289660	449290357	+	449290088	5.42949	2.82574e-08	AAEL011900	0	AAEL021608	347376	4	18
Peak 1785	2	563	449331296	449331858	+	449331566	1.43306	0.0759208	AAEL011900	0	AAEL021608	305875	1	5
Peak 1786	2	582	449909096	449909677	+	449909366	3.30433	0.000476011	AAEL011898	72709	AAEL021887	47538	8	0
Peak 1788	2	658	450625533	450626190	+	450625921	1.76722	0.038596	AAEL021359	0	AAEL013417	165017	10	12
Peak 1789	2	651	451225823	451226473	+	451226093	2.80762	0.00249548	AAEL023218	193547	AAEL004505	88956	6	8
Peak 1790	2	676	451250584	451251259	+	451250854	4.60944	2.01877e-06	AAEL023218	218308	AAEL004505	64170	5	12
Peak 1791	2	551	451406617	451407167	+	451406879	2.17877	0.0146745	AAEL004505	90074	AAEL021341	230215	9	10
Peak 1792	2	564	451418174	451418737	+	451418444	2.07031	0.0192114	AAEL004505	101631	AAEL021341	218645	9	8
Peak 1793	2	623	451554996	451555618	+	451555266	1.83148	0.0335144	AAEL004505	238453	AAEL021341	81764	13	6
Peak 1794	2	517	451565809	451566325	+	451566116	2.02958	0.0211996	AAEL004505	249266	AAEL021341	71057	8	7
Peak 1795	2	515	452228851	452229365	+	452229111	1.71369	0.0432926	AAEL021341	586996	AAEL004488	0	13	8
Peak 1796	2	623	452559503	452560125	+	452559773	2.6718	0.00377227	AAEL004495	185702	AAEL020737	504338	9	10
Peak 1797	2	431	453134264	453134694	+	453134487	1.35518	0.0876793	AAEL004507	14305	AAEL004493	0	5	9
Peak 1798	2	309	453155130	453155438	+	453155314	5.5008	1.89035e-08	AAEL004490	13717	AAEL004500	0	8	5
Peak 1799	2	393	453156248	453156640	+	453156481	6.55648	2.75466e-11	AAEL004490	14835	AAEL004500	0	7	8
Peak 1800	2	477	453159020	453159496	+	453159238	11.8032	1.87876e-32	AAEL004490	17607	AAEL004500	0	9	7
Peak 1801	2	432	453306569	453307000	+	453306807	5.46884	2.26499e-08	AAEL004496	13126	AAEL004497	9604	4	8
Peak 1802	2	458	453370112	453370569	+	453370332	14.39	2.99075e-47	AAEL019568	0	AAEL027518	113667	7	10
Peak 1803	2	441	453386519	453386959	+	453386726	3.21523	0.00065171	AAEL019568	0	AAEL027518	97277	7	6
Peak 1805	2	808	453392986	453393793	+	453393524	11.8816	7.37549e-33	AAEL019568	0	AAEL027518	90443	20	14
Peak 1806	2	713	453826888	453827600	+	453827141	2.30016	0.0107196	GPRMTH3	0	AAEL012067	494196	9	12
Peak 1807	2	562	454832374	454832935	+	454832666	10.1163	2.33998e-24	cdc2	13101	AAEL008622	11111	8	14
Peak 1808	2	549	454835248	454835796	+	454835518	2.52904	0.00571871	cdc2	15975	AAEL008622	8250	12	8
Peak 1809	2	544	454842070	454842613	+	454842340	1.99999	0.0227508	cdc2	22797	AAEL008622	1433	16	3
Peak 1810	2	502	455184510	455185011	+	455184748	1.46058	0.0720649	AAEL008635	0	AAEL027367	87471	9	11
Peak 1811	2	514	455722352	455722865	+	455722602	4.99024	3.01523e-07	AAEL018117	0	AAEL019474	368459	10	3
Peak 1812	2	589	456550713	456551301	+	456550983	1.72593	0.0421798	AAEL019474	0	AAEL000715	1505739	11	13
Peak 1813	2	809	458119258	458120066	+	458119528	2.04282	0.0205352	AAEL000715	21917	AAEL000689	5151	15	36
Peak 1814	2	566	458120764	458121329	+	458121034	1.46349	0.0716667	AAEL000715	23423	AAEL000689	3888	10	11
Peak 1816	2	595	458595993	458596587	+	458596261	1.54477	0.0612009	AAEL000686	81410	AAEL000687	7404	0	2
Peak 1817	2	543	458644418	458644960	+	458644688	5.91555	1.65386e-09	AAEL000682	0	RpL4	80300	7	4
Peak 1818	2	361	458715845	458716205	+	458716038	2.40012	0.00819477	AAEL000682	0	RpL4	9055	3	3
Peak 1819	2	518	458783252	458783769	+	458783498	2.86887	0.0020597	cact	0	AAEL000703	38779	13	10
Peak 1820	2	393	458797528	458797920	+	458797725	3.27471	0.000528861	cact	0	AAEL000703	24628	14	3
Peak 1821	2	187	458961526	458961712	+	458961635	1.67955	0.0465221	AAEL000706	0	AAEL000704	11817	2	5
Peak 1822	2	582	459259656	459260237	+	459259968	2.60346	0.0046144	AAEL019578	11739	AAEL020638	1616	6	7
Peak 1824	2	798	459659013	459659810	+	459659541	1.33151	0.0915107	AAEL000683	22968	AAEL000685	0	3	11
Peak 1825	2	412	459681995	459682406	+	459682202	1.86558	0.0310498	AAEL000679	0	AAEL000708	7176	5	6
Peak 1826	2	604	459695633	459696236	+	459695903	1.41809	0.0780823	AAEL000708	4876	AAEL000714	6022	11	4
Peak 1827	2	476	460594941	460595416	+	460595159	2.66686	0.00382822	AAEL007845	0	AAEL007865	31212	9	11
Peak 1828	2	490	460717662	460718151	+	460717928	1.34241	0.089731	AAEL024022	0	AAEL007855	8605	11	3
Peak 1829	2	638	460874362	460874999	+	460874632	1.80881	0.0352405	AAEL007857	91465	AAEL007863	0	10	10
Peak 1830	2	557	461049348	461049904	+	461049606	2.48592	0.00646086	AAEL021145	88902	AAEL007854	0	12	9
Peak 1831	2	543	461188748	461189290	+	461189018	1.33958	0.0901915	AAEL007853	0	AAEL007850	13873	5	10
Peak 1832	2	578	461199619	461200196	+	461199927	2.44079	0.00732762	AAEL007853	4310	AAEL007850	2967	9	5
Peak 1833	2	483	461375689	461376171	+	461375930	1.86616	0.0310095	AAEL026638	21280	AAEL003355	0	7	8
Peak 1834	2	388	461391898	461392285	+	461392099	2.3447	0.00952129	RpL7ae	0	AAEL003347	40631	7	6
Peak 1835	2	568	461557477	461558044	+	461557747	7.32561	1.1891e-13	AAEL003347	17432	AAEL003346	44235	2	0
Peak 1836	2	556	462097527	462098082	+	462097813	2.38997	0.00842486	AAEL003332	454539	AAEL020615	0	17	5
Peak 1837	2	461	462602010	462602470	+	462602234	3.63228	0.000140463	AAEL006609	0	AAEL006628	111242	4	7
Peak 1838	2	564	463609712	463610275	+	463609982	1.87823	0.0301747	AAEL006623	189654	AAEL006615	0	12	17
Peak 1840	2	552	464126771	464127322	+	464127041	3.59819	0.000160223	AAEL006614	20463	AAEL023251	0	8	6
Peak 1841	2	550	464212727	464213276	+	464212997	2.7261	0.00320438	AAEL006611	45142	AAEL006619	0	3	9
Peak 1842	2	544	464300344	464300887	+	464300614	2.68746	0.00359987	AAEL006611	132759	AAEL006619	0	10	7
Peak 1843	2	665	464302794	464303458	+	464303189	2.08555	0.0185097	AAEL006611	135209	AAEL006619	0	0	1
Peak 1844	2	529	464330086	464330614	+	464330352	4.65508	1.61927e-06	AAEL006611	162501	AAEL006619	0	8	5
Peak 1845	2	483	464419741	464420223	+	464420035	4.0858	2.1963e-05	AAEL027404	124007	AAEL014970	24826	9	8
Peak 1849	2	580	464513071	464513650	+	464513341	2.69134	0.00355832	AAEL014970	45463	AAEL018280	0	6	7
Peak 1850	2	625	464578933	464579557	+	464579288	1.86858	0.0308409	AAEL014970	111325	AAEL018280	0	10	7
Peak 1851	2	554	464617480	464618033	+	464617764	1.70025	0.0445417	AAEL014709	0	AAEL024141	8813	10	7
Peak 1852	2	516	464677753	464678268	+	464677989	2.05164	0.0201025	AAEL024141	0	AAEL014492	36266	7	10
Peak 1853	2	565	466948882	466949446	+	466949152	1.74294	0.040672	AAEL002693	28179	AAEL006524	648151	7	8
Peak 1856	2	804	468029637	468030440	+	468029907	1.49647	0.0672661	AAEL006521	15899	AAEL018052	1204	12	15
Peak 1857	2	634	468628881	468629514	+	468629147	2.77084	0.00279559	AAEL026852	12931	AAEL006516	0	10	10
Peak 1858	2	517	468633998	468634514	+	468634252	1.54561	0.0610991	AAEL026852	18048	AAEL006516	0	7	9
Peak 1859	2	513	468690127	468690639	+	468690374	3.45229	0.000277923	AAEL006509	0	AAEL006520	4398	10	11
Peak 1860	2	609	468721340	468721948	+	468721610	1.99325	0.0231172	AAEL006520	15742	AAEL006526	0	11	8
Peak 1861	2	644	469114890	469115533	+	469115264	3.97445	3.52708e-05	AAEL006523	0	AAEL027724	92316	10	14
Peak 1862	2	541	469118167	469118707	+	469118409	1.72947	0.0418624	AAEL006523	0	AAEL027724	89142	8	12
Peak 1863	2	551	469975402	469975952	+	469975672	1.39458	0.0815708	AAEL017445	140421	AAEL007704	270541	13	12
Peak 1864	2	566	469990540	469991105	+	469990810	1.33445	0.0910288	AAEL017445	155559	AAEL007704	255388	10	13
Peak 1865	2	758	470269213	470269970	+	470269483	5.30555	5.61672e-08	AAEL007697	11760	AAEL007702	0	10	15
Peak 1866	2	536	470288823	470289358	+	470289087	4.3364	7.24163e-06	AAEL007708	4913	AAEL026096	6588	10	12
Peak 1867	2	521	470320544	470321064	+	470320788	15.3938	9.01354e-54	RpL9	0	PIWI4	23966	7	15
Peak 1868	2	552	470327986	470328537	+	470328247	32.5456	1.20754e-232	RpL9	0	PIWI4	16493	6	12
Peak 1869	2	603	470386372	470386974	+	470386629	1.83267	0.0334259	PIWI4	10501	AAEL007707	0	6	9
Peak 1871	2	454	470507674	470508127	+	470507916	1.62237	0.0523626	AAEL007707	83480	AAEL007705	0	8	7
Peak 1873	2	550	471520139	471520688	+	471520419	1.69318	0.0452106	Or9	124944	Or2	987	12	10
Peak 1874	2	479	472478183	472478661	+	472478370	1.53264	0.0626822	AAEL019718	139950	AAEL006012	0	8	6
Peak 1876	2	559	472709302	472709860	+	472709567	1.38504	0.0830196	AAEL006006	0	AAEL006009	19897	6	8
Peak 1877	2	543	472875360	472875902	+	472875633	2.43766	0.00739138	AAEL027232	123706	AAEL019477	0	11	8
Peak 1878	2	598	472993727	472994324	+	472993997	2.79997	0.00255538	AAEL027232	242073	AAEL019477	0	0	2
Peak 1879	2	638	473452676	473453313	+	473452946	2.43685	0.0074079	AAEL017010	67129	AAEL021012	409415	5	8
Peak 1880	2	588	473455847	473456434	+	473456117	1.28993	0.0985371	AAEL017010	70300	AAEL021012	406294	3	7
Peak 1881	2	569	473456746	473457314	+	473457047	1.43433	0.075739	AAEL017010	71199	AAEL021012	405414	3	7
Peak 1882	2	587	473461752	473462338	+	473462022	5.662	7.48083e-09	AAEL017010	76205	AAEL021012	400390	9	4
Peak 1883	2	672	473463806	473464477	+	473464208	5.60145	1.0628e-08	AAEL017010	78259	AAEL021012	398251	7	4
Peak 1884	2	559	473880882	473881440	+	473881171	1.31386	0.0944469	AAEL017010	495335	AAEL021012	0	10	18
Peak 1886	2	540	474409561	474410100	+	474409831	7.37513	8.2094e-14	AAEL029017	11869			11	5
Peak 1888	2	763	474412473	474413235	+	474412966	6.07178	6.32502e-10	AAEL029017	14781			20	10
Peak 1889	2	615	474422580	474423194	+	474422850	3.60118	0.000158385	AAEL029017	24888			10	14
Peak 1890	3	376	44466	44841	+	44648	4.46548	3.99441e-06	AAEL005567	0	AAEL023046	10253	6	1
Peak 1891	3	663	1084867	1085529	+	1085137	1.79123	0.0366284	AAEL001142	0	AAEL001127	61982	9	10
Peak 1894	3	547	1858769	1859315	+	1859021	3.54772	0.000194291	AAEL020525	85873	AAEL001126	0	7	10
Peak 1896	3	618	2015168	2015785	+	2015516	1.33857	0.0903558	AAEL001132	95932	AAEL001148	0	13	5
Peak 1897	3	497	2812508	2813004	+	2812738	1.77601	0.0378652	AAEL006323	85037	AAEL006321	0	6	8
Peak 1898	3	560	3201292	3201851	+	3201562	2.05129	0.0201193	AAEL006314	43170	AAEL006320	70890	8	11
Peak 1899	3	545	3560305	3560849	+	3560580	1.89207	0.0292405	AAEL011779	4900	AAEL011780	3253	7	7
Peak 1901	3	568	4115604	4116171	+	4115873	1.51513	0.0648696	AAEL006845	0	AAEL006847	18929	6	10
Peak 1902	3	581	5665587	5666167	+	5665857	4.23555	1.13995e-05	AAEL006836	23261	AAEL006833	0	9	9
Peak 1903	3	566	5673935	5674500	+	5674205	4.94706	3.76716e-07	AAEL006836	31609	AAEL006833	0	11	4
Peak 1904	3	412	5739699	5740110	+	5739903	1.93457	0.0265213	AAEL006835	0	AAEL018125	18734	5	3
Peak 1905	3	565	6133207	6133771	+	6133477	1.46012	0.0721285	AAEL008243	122118	AAEL027150	0	13	7
Peak 1906	3	542	6186246	6186787	+	6186520	1.66467	0.0479895	AAEL027150	22672	AAEL008251	3572	8	17
Peak 1907	3	570	6283510	6284079	+	6283810	6.70334	1.01854e-11	AAEL008248	0	AAEL008249	33628	6	10
Peak 1908	3	341	6573735	6574075	+	6573880	2.53414	0.00563621	AAEL008257	0	AAEL026615	45386	5	7
Peak 1909	3	557	6895408	6895964	+	6895695	1.33577	0.0908126	AAEL008252	107597	AAEL026838	344290	5	15
Peak 1911	3	809	7269348	7270156	+	7269618	2.04231	0.0205606	AAEL026838	27681	AAEL009375	282057	8	12
Peak 1912	3	607	7270357	7270963	+	7270694	2.02858	0.0212508	AAEL026838	28690	AAEL009375	281250	12	10
Peak 1913	3	263	8159898	8160160	+	8160037	1.68984	0.0455294	AAEL009384	0	mRpL33	356791	9	5
Peak 1914	3	553	8332305	8332857	+	8332588	1.36171	0.0866451	AAEL009384	171620	mRpL33	184094	9	8
Peak 1915	3	580	8414448	8415027	+	8414758	2.14023	0.016168	AAEL009384	253763	mRpL33	101924	9	12
Peak 1918	3	331	8756810	8757140	+	8756956	1.8661	0.0310137	AAEL009377	33506	AAEL009381	0	5	2
Peak 1919	3	609	8807125	8807733	+	8807395	2.449	0.00716274	AAEL009377	83821	AAEL009381	0	11	5
Peak 1920	3	429	8819277	8819705	+	8819487	2.84419	0.00222622	AAEL009377	95973	AAEL009381	0	5	10
Peak 1921	3	509	9298994	9299502	+	9299246	1.69384	0.045148	AAEL008164	59013	AAEL008167	0	6	15
Peak 1922	3	479	9358740	9359218	+	9358982	1.91953	0.0274584	AAEL008174	14097	AAEL008154	0	6	2
Peak 1923	3	531	9404014	9404544	+	9404254	2.75129	0.00296809	AAEL008174	59371	AAEL008154	0	9	7
Peak 1924	3	562	9564018	9564579	+	9564310	1.39364	0.0817134	AAEL008180	18663	AAEL008156	8540	7	11
Peak 1925	3	551	10076392	10076942	+	10076658	4.85604	5.98785e-07	AAEL027985	233	AAEL008166	0	6	13
Peak 1927	3	556	10113542	10114097	+	10113812	2.99437	0.00137505	Rheb	0	AAEL008178	29953	6	13
Peak 1928	3	603	10172154	10172756	+	10172424	3.20695	0.000670753	AAEL008178	9002	AAEL008161	9012	7	8
Peak 1929	3	640	10173046	10173685	+	10173276	1.44388	0.0743859	AAEL008178	9894	AAEL008161	8083	6	10
Peak 1930	3	506	10252007	10252512	+	10252237	1.44311	0.0744946	AAEL008171	0	AAEL013963	54965	5	7
Peak 1931	3	513	10267227	10267739	+	10267470	1.91875	0.0275081	AAEL008171	0	AAEL013963	39738	8	6
Peak 1933	3	581	10684309	10684889	+	10684579	5.63735	8.63419e-09	AAEL010063	0	AAEL010065	13394	11	7
Peak 1934	3	665	10693384	10694048	+	10693513	1.62595	0.0519803	AAEL010063	0	AAEL010065	4235	18	4
Peak 1935	3	566	10696565	10697130	+	10696835	5.11215	1.59255e-07	AAEL010063	2121	AAEL010065	1153	10	9
Peak 1936	3	350	10699468	10699817	+	10699629	1.82363	0.0341037	AAEL010063	5024	AAEL010065	0	6	7
Peak 1937	3	588	10703114	10703701	+	10703384	2.74607	0.00301569	AAEL010065	3046	AAEL010066	0	6	7
Peak 1938	3	603	10741600	10742202	+	10741870	2.14978	0.0157864	AAEL010054	4984	AAEL010061	39107	10	8
Peak 1939	3	560	10744328	10744887	+	10744618	3.75205	8.76961e-05	AAEL010054	7712	AAEL010061	36422	14	7
Peak 1940	3	548	10752074	10752621	+	10752343	2.36525	0.00900884	AAEL010054	15458	AAEL010061	28688	10	12
Peak 1941	3	554	10755201	10755754	+	10755471	3.24421	0.000588875	AAEL010054	18585	AAEL010061	25555	8	13
Peak 1942	3	549	10762650	10763198	+	10762920	1.84665	0.0323993	AAEL010054	26034	AAEL010061	18111	11	3
Peak 1943	3	481	11202837	11203317	+	11203053	1.91876	0.0275074	AAEL010057	0	AAEL010060	11619	8	7
Peak 1946	3	644	11921940	11922583	+	11922314	1.9342	0.0265442	AAEL000564	0	AAEL000581	101781	9	15
Peak 1947	3	483	12027949	12028431	+	12028167	1.81085	0.0350818	AAEL000564	14917	AAEL000581	0	6	7
Peak 1949	3	495	12055767	12056261	+	12056012	3.15671	0.000797795	AAEL000564	42735	AAEL000581	0	3	8
Peak 1950	3	427	12094914	12095340	+	12095095	1.56263	0.0590699	AAEL000581	38230	AAEL019671	0	1	3
Peak 1951	3	615	12100487	12101101	+	12100757	1.77662	0.0378151	AAEL000581	43803	AAEL019671	0	7	7
Peak 1952	3	544	12176675	12177218	+	12176949	2.04591	0.0203824	AAEL000581	119991	AAEL019671	0	15	13
Peak 1953	3	561	12341707	12342267	+	12341977	3.4141	0.000319961	AAEL000581	285023	AAEL019671	0	9	4
Peak 1955	3	591	12611374	12611964	+	12611644	1.79266	0.0365134	AAEL000569	25208	AAEL000585	45921	1	4
Peak 1956	3	546	13411764	13412309	+	13412034	3.11509	0.000919445	AAEL010393	17844	AAEL024443	154887	16	8
Peak 1957	3	556	14309223	14309778	+	14309493	1.52535	0.0635857	AAEL008117	92876	AAEL019814	58856	7	14
Peak 1958	3	545	14456758	14457302	+	14457018	1.89672	0.0289323	AAEL019814	0	AAEL008104	28890	11	4
Peak 1959	3	564	14500365	14500928	+	14500635	1.55992	0.059389	AAEL019815	0	AAEL008115	18221	9	8
Peak 1960	3	470	14571858	14572327	+	14572080	14.849	3.52944e-50	AAEL008115	11606	RpS8	0	6	9
Peak 1961	3	550	14579702	14580251	+	14579959	36.6935	4.63782e-295	AAEL008115	19450	RpS8	0	8	10
Peak 1962	3	551	14604315	14604865	+	14604585	2.0302	0.0211683	AAEL008100	0	AAEL008102	21690	12	7
Peak 1963	3	359	14675927	14676285	+	14676083	1.39162	0.0820189	AAEL008102	11055	AAEL008105	0	1	7
Peak 1966	3	616	15103108	15103723	+	15103454	1.48879	0.0682719	AAEL006491	0	AAEL006482	0	10	13
Peak 1968	3	570	15391765	15392334	+	15392035	2.15348	0.0156405	GPRCAL2	0	AAEL006492	135335	13	15
Peak 1969	3	584	15537785	15538368	+	15538099	1.43091	0.0762282	AAEL006492	0	AAEL006496	14035	11	8
Peak 1972	3	443	18366112	18366554	+	18366382	5.05111	2.1963e-07	AAEL009847	0	AAEL009848	171240	9	4
Peak 1973	3	542	18605358	18605899	+	18605628	1.31504	0.0942478	AAEL009848	57901	AAEL017022	17827	16	7
Peak 1974	3	808	18634872	18635679	+	18635410	1.94907	0.0256438	AAEL017022	9841	AAEL009844	221	16	20
Peak 1975	3	637	19158993	19159629	+	19159263	1.97713	0.0240133	AAEL009838	137799	AAEL009841	0	4	8
Peak 1976	3	563	19342106	19342668	+	19342376	1.91909	0.0274866	AAEL009838	320912	AAEL009841	0	0	4
Peak 1977	3	517	19982199	19982715	+	19982445	2.70778	0.00338671	GPROP4	421630	AAEL005619	400736	9	3
Peak 1978	3	609	20749183	20749791	+	20749524	1.29175	0.0982224	AAEL026953	0	AAEL005618	194448	11	6
Peak 1979	3	567	21835588	21836154	+	21835855	35.9177	8.09677e-283	AAEL011661	9299	RpS15	0	6	9
Peak 1980	3	452	21840848	21841299	+	21841072	3.95409	3.8413e-05	AAEL011657	0	AAEL011655	53590	7	6
Peak 1981	3	589	21932434	21933022	+	21932704	1.50118	0.066654	AAEL011663	0	AAEL011652	18644	7	6
Peak 1982	3	554	21934865	21935418	+	21935135	2.67053	0.00378658	AAEL011663	0	AAEL011652	16248	6	8
Peak 1983	3	571	22219307	22219877	+	22219577	2.1155	0.0171937	AAEL009675	22160	AAEL009678	0	9	10
Peak 1985	3	638	22281333	22281970	+	22281701	2.52585	0.00577091	AAEL009667	15013	AAEL026072	22846	1	1
Peak 1986	3	612	22290891	22291502	+	22291161	1.5329	0.0626507	AAEL009667	24571	AAEL026072	13314	3	0
Peak 1987	3	557	22896029	22896585	+	22896299	1.85077	0.0321017	AAEL009666	0	AAEL009442	142105	7	8
Peak 1988	3	540	22924500	22925039	+	22924747	1.58314	0.0566953	AAEL009666	0	AAEL009442	113651	14	4
Peak 1989	3	562	23196312	23196873	+	23196582	2.46545	0.00684201	AAEL009442	0	AAEL026254	128694	5	6
Peak 1990	3	808	23266200	23267007	+	23266738	1.42814	0.0766253	AAEL009442	0	AAEL026254	58560	13	13
Peak 1991	3	595	23408493	23409087	+	23408763	1.56783	0.0584608	AAEL014072	0	AAEL013795	21800	6	12
Peak 1992	3	710	23431050	23431759	+	23431296	1.6725	0.047213	AAEL014072	13293	AAEL013795	0	6	4
Peak 1994	3	561	23880864	23881424	+	23881134	25.9725	5.06432e-149	RpL24	0	AAEL012689	8876	8	4
Peak 1996	3	567	23937051	23937617	+	23937321	40.2133	0	AAEL012684	13683	RpS23	0	11	7
Peak 1997	3	475	24750885	24751359	+	24751125	1.40923	0.079384	AAEL006234	0	AAEL006240	0	7	5
Peak 1998	3	801	24765552	24766352	+	24766083	1.29827	0.097098	AAEL006234	14654	AAEL006240	0	8	12
Peak 1999	3	549	24837121	24837669	+	24837387	4.25564	1.04226e-05	AAEL006240	69550	AAEL027611	260685	8	9
Peak 2000	3	571	24850060	24850630	+	24850330	8.09579	2.84479e-16	AAEL006240	82489	AAEL027611	247724	8	6
Peak 2001	3	398	25350316	25350713	+	25350499	1.49689	0.0672107	AAEL024477	51195	AAEL006231	0	4	5
Peak 2002	3	479	25419006	25419484	+	25419226	1.31552	0.0941681	AAEL003929	0	AAEL003927	13956	7	11
Peak 2003	3	486	25434546	25435031	+	25434781	10.5971	1.53731e-26	AAEL003927	0	RpL44	0	5	17
Peak 2004	3	488	25441487	25441974	+	25441716	8.25317	7.71217e-17	AAEL003927	6792	RpL44	0	11	10
Peak 2005	3	591	25543944	25544534	+	25544265	3.60325	0.000157134	RpL44	101752	AAEL027579	304942	2	3
Peak 2006	3	762	25910497	25911258	+	25911006	3.00382	0.00133305	AAEL019562	0	AAEL003945	168868	11	20
Peak 2007	3	729	26118240	26118968	+	26118486	1.95953	0.0250254	mRpS33	17091	AAEL021771	0	12	14
Peak 2008	3	516	26162934	26163449	+	26163188	2.88746	0.00194181	AAEL003924	0	AAEL003936	130629	5	3
Peak 2009	3	801	26182418	26183218	+	26182949	5.61185	1.00087e-08	AAEL003924	0	AAEL003936	110860	19	8
Peak 2010	3	602	26512186	26512787	+	26512456	1.32615	0.092395	AAEL017194	0	AAEL027344	8884	8	14
Peak 2011	3	474	26782608	26783081	+	26782825	1.91264	0.0278968	CTL9	108492	AAEL013752	0	9	2
Peak 2012	3	540	26866209	26866748	+	26866479	5.05972	2.09934e-07	AAEL019589	0	AAEL014144	850080	2	0
Peak 2013	3	552	27299087	27299638	+	27299369	1.62823	0.0517378	AAEL019589	408789	AAEL014144	417190	18	9
Peak 2014	3	569	27635121	27635689	+	27635420	1.39166	0.0820126	AAEL019589	744823	AAEL014144	81139	11	10
Peak 2015	3	542	27787007	27787548	+	27787277	1.66085	0.0483721	AAEL014142	31028	AAEL018126	30133	10	12
Peak 2016	3	561	27901910	27902470	+	27902201	2.44831	0.00717632	AAEL025141	70405	AAEL006946	54969	6	9
Peak 2017	3	551	27958532	27959082	+	27958802	5.63996	8.50451e-09	AAEL025141	127027	AAEL006946	0	7	5
Peak 2020	3	552	28406099	28406650	+	28406369	1.37934	0.0838953	SCRB1	90392	AAEL005375	0	6	8
Peak 2021	3	518	29362463	29362980	+	29362708	2.66635	0.00383401	Cdc42	0	AAEL008553	39635	8	12
Peak 2022	3	599	29434042	29434640	+	29434312	3.90068	4.79615e-05	AAEL008528	0	AAEL008532	72166	10	9
Peak 2023	3	742	29602375	29603116	+	29602645	1.44698	0.0739509	AAEL008532	93221	AAEL019441	281597	13	7
Peak 2024	3	564	29660086	29660649	+	29660356	2.22038	0.0131965	AAEL008532	150932	AAEL019441	224064	2	1
Peak 2025	3	566	29661683	29662248	+	29661979	2.67009	0.00379152	AAEL008532	152529	AAEL019441	222465	4	2
Peak 2026	3	548	29806897	29807444	+	29807166	2.72889	0.00317739	AAEL008532	297743	AAEL019441	77269	10	6
Peak 2027	3	585	29816112	29816696	+	29816382	2.85673	0.00214012	AAEL008532	306958	AAEL019441	68017	10	9
Peak 2028	3	567	29828062	29828628	+	29828359	1.63652	0.0508649	AAEL008532	318908	AAEL019441	56085	10	5
Peak 2029	3	545	30053688	30054232	+	30053957	1.75746	0.0394195	AAEL014057	0	AAEL019824	55185	5	11
Peak 2030	3	506	30069997	30070502	+	30070231	2.03619	0.0208657	AAEL014057	0	AAEL019824	38915	9	6
Peak 2031	3	306	30088824	30089129	+	30088971	1.42867	0.0765494	AAEL014057	0	AAEL019824	20288	6	3
Peak 2032	3	626	30120428	30121053	+	30120698	14.8659	2.74207e-50	AAEL019824	0	AAEL013182	293293	8	9
Peak 2033	3	484	30446453	30446936	+	30446673	2.22012	0.0132055	AAEL019824	101114	AAEL013182	0	7	7
Peak 2034	3	549	30848239	30848787	+	30848518	1.28694	0.0990582	AAEL013179	220109	AAEL019845	0	11	8
Peak 2035	3	475	31268734	31269208	+	31268962	1.41784	0.0781189	AAEL025516	181201	AAEL001007	0	5	13
Peak 2036	3	416	31309697	31310112	+	31309922	1.36879	0.0855322	AAEL025516	222164	AAEL001007	0	7	6
Peak 2037	3	670	31462221	31462890	+	31462621	2.78724	0.00265794	AAEL001007	151893	AAEL026843	0	16	9
Peak 2038	3	564	31623986	31624549	+	31624256	2.75266	0.00295567	AAEL000981	5951	AAEL000996	12088	0	1
Peak 2039	3	622	31688057	31688678	+	31688410	1.41952	0.077874	AAEL001001	19440	AAEL000978	0	7	14
Peak 2040	3	599	31689257	31689855	+	31689517	2.05815	0.0197878	AAEL001001	20640	AAEL000978	0	10	15
Peak 2041	3	544	31754241	31754784	+	31754511	1.34215	0.089774	AAEL013921	9759	AAEL028110	5111	11	10
Peak 2042	3	808	32942638	32943445	+	32942908	3.54779	0.000194239	AAEL008828	413455	AAEL008827	0	7	14
Peak 2043	3	574	33066830	33067403	+	33067088	2.44049	0.00733368	AAEL008826	107912	AAEL008832	0	13	10
Peak 2044	3	547	33199063	33199609	+	33199333	1.64954	0.0495185	AAEL022379	150771	AAEL006026	95941	10	8
Peak 2045	3	573	33351136	33351708	+	33351406	7.59307	1.56204e-14	AAEL006026	52231	AAEL006020	0	8	10
Peak 2046	3	568	33367251	33367818	+	33367521	1.33087	0.0916167	AAEL006043	0	AAEL006028	82993	10	11
Peak 2047	3	446	33450832	33451277	+	33451055	2.11752	0.017108	AAEL006028	0	AAEL006042	18882	10	6
Peak 2048	3	607	33482383	33482989	+	33482642	1.7262	0.0421558	AAEL006042	6239	AAEL006038	17644	10	8
Peak 2049	3	444	33490061	33490504	+	33490278	2.10337	0.0177167	AAEL006042	13917	AAEL006038	10129	8	4
Peak 2050	3	552	33543730	33544281	+	33544012	1.61092	0.0535986	AAEL006042	67586	AAEL006038	0	6	10
Peak 2052	3	580	33654221	33654800	+	33654531	1.33745	0.0905374	AAEL006039	50309	AAEL006022	0	2	1
Peak 2053	3	564	34086079	34086642	+	34086374	1.7469	0.0403276	AAEL019721	0	AAEL013322	7538	15	14
Peak 2054	3	548	34087249	34087796	+	34087527	3.97311	3.54703e-05	AAEL019721	0	AAEL013322	6384	10	16
Peak 2055	3	603	34097106	34097708	+	34097376	1.42345	0.0773034	AAEL013322	0	AAEL013320	44935	8	10
Peak 2056	3	416	34143337	34143752	+	34143542	2.3619	0.00909083	AAEL013320	0	AAEL005342	77448	6	5
Peak 2057	3	601	34152546	34153146	+	34152816	1.31396	0.0944295	AAEL013320	8705	AAEL005342	68054	5	7
Peak 2058	3	570	34171856	34172425	+	34172156	1.65377	0.049087	AAEL013320	28015	AAEL005342	48775	12	7
Peak 2059	3	572	34221255	34221826	+	34221525	1.43273	0.0759681	AAEL005342	0	AAEL005356	32378	10	2
Peak 2060	3	600	34291685	34292284	+	34291946	1.35321	0.087995	AAEL005356	0	AAEL023364	14993	6	11
Peak 2063	3	605	34905557	34906161	+	34905827	2.42453	0.00766421	AAEL005358	144413	AAEL019743	447593	1	4
Peak 2064	3	547	36228465	36229011	+	36228742	1.51928	0.0643454	AAEL011799	149015	AAEL011803	0	8	15
Peak 2065	3	759	36378009	36378767	+	36378279	3.36764	0.000379066	AAEL011801	32337	AAEL019974	0	8	11
Peak 2066	3	556	36405707	36406262	+	36405977	2.34632	0.00947996	AAEL011801	60035	AAEL019974	0	13	9
Peak 2067	3	532	36438311	36438842	+	36438565	2.559	0.00524874	AAEL011801	92639	AAEL019974	0	11	10
Peak 2068	3	504	36455853	36456356	+	36456097	2.63603	0.00419409	AAEL011801	110181	AAEL019974	0	7	6
Peak 2069	3	733	36618523	36619255	+	36618986	20.0647	7.51259e-90	AAEL011801	272851	AAEL019974	0	11	6
Peak 2070	3	561	37427905	37428465	+	37428175	1.70683	0.0439272	AAEL027188	538740	AAEL009630	0	0	8
Peak 2071	3	592	37462823	37463414	+	37463093	1.37811	0.0840839	AAEL027188	573658	AAEL009630	0	8	10
Peak 2074	3	520	37916014	37916533	+	37916241	8.07584	3.35056e-16	AAEL011116	0	AAEL011132	71663	3	10
Peak 2075	3	809	37955363	37956171	+	37955633	2.08614	0.0184828	AAEL011116	0	AAEL011132	32025	19	19
Peak 2076	3	557	37962032	37962588	+	37962285	8.32038	4.3839e-17	AAEL011116	0	AAEL011132	25608	13	5
Peak 2077	3	398	38025091	38025488	+	38025274	1.79491	0.0363337	AAEL011133	0	AAEL011135	115938	5	6
Peak 2078	3	537	38163268	38163804	+	38163538	5.55335	1.40125e-08	AAEL011135	20645	AAEL011113	3225	5	5
Peak 2079	3	630	38313075	38313704	+	38313345	1.68955	0.0455566	AAEL002998	0	AAEL011125	5666	8	14
Peak 2080	3	808	38922654	38923461	+	38922923	1.42313	0.0773497	AAEL002995	0	AAEL003003	246281	20	12
Peak 2081	3	579	38925392	38925970	+	38925701	1.50147	0.0666175	AAEL002995	0	AAEL003003	243772	19	7
Peak 2082	3	805	38932191	38932995	+	38932461	1.39843	0.0809924	AAEL002995	0	AAEL003003	236747	10	24
Peak 2083	3	659	38934466	38935124	+	38934736	1.75509	0.0396222	AAEL002995	0	AAEL003003	234618	11	15
Peak 2084	3	576	39749169	39749744	+	39749439	7.73652	5.10885e-15	AAEL003009	0	AAEL002994	76359	5	9
Peak 2085	3	419	39783793	39784211	+	39783998	1.34774	0.0888713	AAEL003009	0	AAEL002994	41892	7	9
Peak 2086	3	599	39803225	39803823	+	39803495	2.23517	0.012703	AAEL003009	0	AAEL002994	22280	10	11
Peak 2087	3	375	39812000	39812374	+	39812221	1.64343	0.0501473	AAEL003009	0	AAEL002994	13729	4	2
Peak 2088	3	542	39864687	39865228	+	39864957	1.42001	0.077803	AAEL003009	50810	AAEL002994	0	15	17
Peak 2089	3	551	39967304	39967854	+	39967585	1.66359	0.0480977	AAEL002983	0	AAEL003011	24140	6	8
Peak 2090	3	558	40017979	40018536	+	40018267	1.78733	0.0369419	AAEL002986	0	AAEL003006	39977	11	11
Peak 2091	3	473	40024772	40025244	+	40025011	2.92454	0.00172482	AAEL002986	0	AAEL003006	33269	10	7
Peak 2092	3	553	40029548	40030100	+	40029831	4.61538	1.9619e-06	AAEL002986	0	AAEL003006	28413	11	4
Peak 2095	3	809	40344507	40345315	+	40344777	2.11062	0.0174027	AAEL003006	258779	AAEL003014	0	15	9
Peak 2096	3	544	40451320	40451863	+	40451594	1.40875	0.0794539	AAEL003014	105527	SCRB17	300577	1	0
Peak 2097	3	567	41131238	41131804	+	41131508	3.30645	0.000472431	SCRB17	295347	AAEL019683	0	12	10
Peak 2098	3	625	41186034	41186658	+	41186389	2.96865	0.00149554	AAEL019683	53122	AAEL017385	0	12	3
Peak 2099	3	648	41366674	41367321	+	41366944	2.90116	0.0018589	SRPN9	41469	AAEL008373	0	13	10
Peak 2100	3	607	41453020	41453626	+	41453290	2.66574	0.00384099	AAEL008365	1643	AAEL008375	26040	9	7
Peak 2101	3	568	42025051	42025618	+	42025321	2.50715	0.00608541	Or13	305235	AAEL012887	0	6	7
Peak 2102	3	550	42396213	42396762	+	42396483	1.43072	0.0762559	AAEL012724	41253	AAEL012723	0	9	4
Peak 2103	3	650	42415219	42415868	+	42415489	3.22696	0.000625556	AAEL012725	0	AAEL012720	24697	11	0
Peak 2104	3	579	43203532	43204110	+	43203802	2.04051	0.0206498	AAEL021465	313041	AAEL013374	899192	1	1
Peak 2107	3	498	44589046	44589543	+	44589286	2.42557	0.00764209	AAEL014378	0	AAEL014375	21302	15	10
Peak 2108	3	474	44653507	44653980	+	44653732	2.69711	0.00349725	AAEL014380	8827	AAEL014379	0	6	8
Peak 2109	3	517	44755553	44756069	+	44755775	3.88683	5.07806e-05	AAEL006577	0	AAEL006587	6821	6	8
Peak 2111	3	460	44820021	44820480	+	44820241	1.71087	0.0435527	AAEL023914	24555	AAEL006567	0	6	6
Peak 2112	3	585	44821009	44821593	+	44821279	1.41866	0.0779987	AAEL023914	25543	AAEL006567	0	10	11
Peak 2113	3	530	44835263	44835792	+	44835519	2.92074	0.00174603	AAEL023914	39797	AAEL006567	0	7	6
Peak 2114	3	569	44961470	44962038	+	44961769	2.32987	0.00990659	AAEL023914	166004	AAEL006567	0	8	5
Peak 2115	3	492	44995826	44996317	+	44996073	1.92173	0.0273197	AAEL023914	200360	AAEL006567	0	2	3
Peak 2116	3	523	45282721	45283243	+	45282954	1.91164	0.0279614	AAEL006581	145533	AAEL011960	0	5	11
Peak 2125	3	547	45900190	45900736	+	45900467	1.47076	0.0706776	AAEL009043	0	AAEL009041	189068	12	13
Peak 2130	3	569	47415569	47416137	+	47415839	3.14841	0.000820803	AAEL012383	862189	Or59	102780	1	56
Peak 2131	3	563	47437690	47438252	+	47437960	2.51117	0.00601665	AAEL012383	884310	Or59	80665	10	8
Peak 2132	3	536	47754549	47755084	+	47754803	3.32163	0.000447474	AAEL001334	13665	AAEL001352	0	12	9
Peak 2133	3	591	47769936	47770526	+	47770206	6.58518	2.27162e-11	AAEL001352	0	AAEL017357	16502	12	4
Peak 2134	3	715	47775619	47776333	+	47776069	2.79354	0.00260675	AAEL001352	0	AAEL017357	10695	12	5
Peak 2135	3	562	48240048	48240609	+	48240340	1.47911	0.0695554	AAEL001357	301127	AAEL001344	68684	9	14
Peak 2136	3	531	48730363	48730893	+	48730635	2.01928	0.0217288	AAEL001324	18266	AAEL018214	0	4	10
Peak 2137	3	548	48797037	48797584	+	48797327	2.00215	0.0226343	AAEL001330	8152	AAEL025502	91686	4	15
Peak 2139	3	809	49093428	49094236	+	49093698	1.48375	0.068937	AAEL001336	128567	AAEL019483	0	15	14
Peak 2140	3	595	49204906	49205500	+	49205176	4.1669	1.54388e-05	AAEL001336	240045	AAEL019483	0	2	3
Peak 2141	3	551	49349426	49349976	+	49349696	2.88394	0.0019637	AAEL001336	384565	AAEL019483	0	3	0
Peak 2142	3	569	49471791	49472359	+	49472090	1.81242	0.0349608	AAEL022828	263784	Kir2B	776307	13	12
Peak 2143	3	611	49473409	49474019	+	49473679	2.02995	0.021181	AAEL022828	265402	Kir2B	774647	11	13
Peak 2144	3	645	49491111	49491755	+	49491486	1.34767	0.0888824	AAEL022828	283104	Kir2B	756911	14	13
Peak 2145	3	574	49703302	49703875	+	49703606	2.93067	0.00169113	AAEL022828	495295	Kir2B	544791	10	7
Peak 2147	3	570	50323609	50324178	+	50323879	4.92764	4.16144e-07	Kir2B	60631	Kir2A	0	7	6
Peak 2148	3	584	50439048	50439631	+	50439318	8.26798	6.8122e-17	Kir2A	78058	Kir1	0	11	3
Peak 2149	3	482	50836781	50837262	+	50837026	7.44396	4.88543e-14	AAEL008924	10882	AAEL004310	0	4	14
Peak 2150	3	803	50885177	50885979	+	50885447	4.52941	2.95747e-06	AAEL004320	0	mRpL19	58156	17	9
Peak 2151	3	766	50894909	50895674	+	50895160	3.28664	0.000506944	AAEL004320	0	mRpL19	48461	17	7
Peak 2152	3	314	51114603	51114916	+	51114755	1.70693	0.0439177	AAEL004317	0	AAEL004316	41110	3	8
Peak 2153	3	545	51218826	51219370	+	51219096	1.39331	0.0817624	AAEL014699	0	AAEL022491	74579	8	11
Peak 2154	3	477	51249542	51250018	+	51249802	1.31694	0.0939298	AAEL014699	0	AAEL022491	43931	10	5
Peak 2155	3	510	51341247	51341756	+	51341501	2.72705	0.00319517	AAEL011187	0	AAEL011191	135735	6	6
Peak 2156	3	549	51409263	51409811	+	51409533	2.39829	0.00823583	AAEL011187	36783	AAEL011191	67680	11	14
Peak 2157	3	373	51572168	51572540	+	51572345	1.53168	0.062801	AAEL011191	15031	AAEL011184	0	8	5
Peak 2158	3	594	51574100	51574693	+	51574370	1.48282	0.0690614	AAEL011191	16963	AAEL011184	0	13	9
Peak 2159	3	495	51592187	51592681	+	51592420	9.98436	8.92214e-24	AAEL011184	946	AAEL019717	0	12	8
Peak 2160	3	569	51609672	51610240	+	51609942	8.14055	1.96737e-16	AAEL011184	18431	AAEL019717	0	11	4
Peak 2161	3	565	51727947	51728511	+	51728217	6.89863	2.62526e-12	AAEL010823	0	AAEL010809	42941	7	8
Peak 2162	3	471	51748163	51748633	+	51748387	2.49109	0.00636758	AAEL010823	0	AAEL010809	22819	5	6
Peak 2163	3	398	51771870	51772267	+	51772081	2.69604	0.00350846	AAEL010823	23259	AAEL010809	0	5	8
Peak 2165	3	432	51795655	51796086	+	51795902	3.22648	0.000626619	AAEL010826	0	AAEL018200	39256	6	9
Peak 2166	3	235	51817992	51818226	+	51818106	2.52039	0.00586128	AAEL010826	0	AAEL018200	17116	3	2
Peak 2167	3	342	51818649	51818990	+	51818847	3.52227	0.000213931	AAEL010826	0	AAEL018200	16352	3	4
Peak 2168	3	550	51959654	51960203	+	51959924	1.55965	0.0594218	AAEL010829	0	AAEL010812	18474	7	7
Peak 2169	3	623	51962582	51963204	+	51962935	1.4969	0.0672098	AAEL010829	0	AAEL010812	15473	8	8
Peak 2170	3	755	51967321	51968075	+	51967591	1.36991	0.0853578	AAEL010829	0	AAEL010812	10602	7	18
Peak 2171	3	554	52033707	52034260	+	52033991	1.5739	0.0577555	AAEL018201	0	RpLP0	14643	11	7
Peak 2172	3	705	52049886	52050590	+	52050321	25.0745	4.7234e-139	RpLP0	0	AAEL023910	10575	8	12
Peak 2173	3	554	52264844	52265397	+	52265110	3.49696	0.000235299	AAEL019755	0	OBP41	505305	17	8
Peak 2174	3	678	53392453	53393130	+	53392861	1.83074	0.0335697	AAEL012252	12131	AAEL012250	0	10	10
Peak 2175	3	550	53491021	53491570	+	53491291	1.32358	0.0928211	AAEL012248	0	AAEL022653	39180	12	8
Peak 2176	3	574	53589002	53589575	+	53589269	31.7241	3.61794e-221	AAEL008189	25	RpS3	0	7	7
Peak 2177	3	569	53606069	53606637	+	53606331	12.2156	1.28298e-34	AAEL008189	17092	RpS3	0	16	9
Peak 2178	3	566	53615581	53616146	+	53615877	34.0355	3.32402e-254	RpL6	0	AAEL012743	39889	12	10
Peak 2179	3	579	54732558	54733136	+	54732828	1.76459	0.0388166	AAEL024627	0	AAEL025525	393723	16	9
Peak 2180	3	740	55209151	55209890	+	55209625	1.80768	0.0353283	Aats-tyr	0	AAEL001052	8288	12	11
Peak 2181	3	593	55262914	55263506	+	55263237	1.66268	0.0481884	AAEL001016	19541	AAEL023815	0	7	13
Peak 2182	3	562	55441705	55442266	+	55441997	3.08273	0.00102556	AAEL023815	41569	AAEL001048	41245	3	4
Peak 2183	3	540	55477065	55477604	+	55477335	4.53626	2.86296e-06	AAEL023815	76929	AAEL001048	5907	12	6
Peak 2184	3	585	55915436	55916020	+	55915706	1.44578	0.0741191	AAEL001031	215543	AAEL001024	0	11	7
Peak 2185	3	531	56373373	56373903	+	56373626	6.53275	3.22869e-11	AAEL001030	438837	AAEL020741	0	3	7
Peak 2186	3	550	56959609	56960158	+	56959879	10.9154	4.86411e-28	AAEL020741	584794	AAEL019573	73428	3	0
Peak 2187	3	564	57565030	57565593	+	57565300	1.5014	0.0666257	AAEL020741	1190215	AAEL019573	0	15	14
Peak 2188	3	575	59421437	59422011	+	59421706	1.35501	0.0877074	AAEL005491	0	Or94	34499	11	10
Peak 2189	3	520	59720612	59721131	+	59720867	1.49355	0.0676468	AAEL019531	0	AAEL005493	164091	9	12
Peak 2190	3	609	59914655	59915263	+	59914925	1.47699	0.0698392	AAEL005492	0	AAEL005484	214915	9	20
Peak 2191	3	563	60496613	60497175	+	60496878	1.41628	0.0783467	AAEL005483	189631	AAEL007942	26685	19	6
Peak 2192	3	574	61110245	61110818	+	61110515	2.26865	0.0116449	AAEL007938	103693	AAEL027940	237496	7	7
Peak 2193	3	570	63142778	63143347	+	63143048	3.35783	0.000392789	AAEL006247	0	AAEL020954	66301	13	7
Peak 2194	3	795	63767298	63768092	+	63767567	1.39335	0.0817566	AAEL020093	0	AAEL019484	328704	11	14
Peak 2195	3	465	64442718	64443182	+	64442940	12.8401	4.88628e-38	AAEL014489	42674	AAEL019716	0	8	10
Peak 2196	3	379	64462787	64463165	+	64462984	2.96577	0.00150964	AAEL014489	62743	AAEL019716	0	11	3
Peak 2198	3	483	65313457	65313939	+	65313685	3.92685	4.30328e-05	AAEL003661	0	AAEL003658	32067	8	9
Peak 2199	3	471	65323168	65323638	+	65323405	2.24065	0.0125243	AAEL003661	0	AAEL003658	22368	8	5
Peak 2200	3	588	65349679	65350266	+	65349997	2.81367	0.00244898	AAEL003661	25984	AAEL003658	0	12	14
Peak 2201	3	493	65352576	65353068	+	65352823	2.50857	0.00606112	AAEL003661	28881	AAEL003658	0	5	8
Peak 2202	3	564	65358131	65358694	+	65358401	3.82248	6.60591e-05	AAEL003661	34436	AAEL003658	0	7	14
Peak 2203	3	419	65403974	65404392	+	65404153	1.96881	0.0244876	AAEL003661	80279	AAEL003658	0	8	0
Peak 2204	3	451	65404894	65405344	+	65405095	1.33557	0.0908451	AAEL003661	81199	AAEL003658	0	6	4
Peak 2205	3	574	65542542	65543115	+	65542812	4.88315	5.22023e-07	AAEL003698	13243	AAEL019555	16368	8	14
Peak 2207	3	538	65559557	65560094	+	65559811	9.42188	2.21536e-21	AAEL019555	0	AAEL003646	47070	7	7
Peak 2208	3	489	65581733	65582221	+	65582022	3.07444	0.00105449	AAEL019555	0	AAEL003646	24943	8	6
Peak 2209	3	530	65607200	65607729	+	65607468	1.55729	0.0597005	AAEL003646	0	AAEL003670	92091	5	11
Peak 2210	3	518	65670279	65670796	+	65670531	2.93151	0.00168662	AAEL003646	0	AAEL003670	29024	9	14
Peak 2211	3	676	65727835	65728510	+	65727973	1.35021	0.0884738	AAEL003646	43706	AAEL003670	0	16	10
Peak 2212	3	613	65730626	65731238	+	65730896	4.83544	6.64263e-07	AAEL003646	46497	AAEL003670	0	12	8
Peak 2213	3	553	65755639	65756191	+	65755909	2.39254	0.00836619	AAEL003705	7908	AAEL003703	0	3	9
Peak 2214	3	790	65815814	65816603	+	65816334	2.63619	0.0041922	AAEL003703	52721	AAEL020547	0	15	14
Peak 2217	3	554	66232937	66233490	+	66233207	1.77733	0.0377567	AAEL003703	469844	AAEL020547	0	9	8
Peak 2219	3	402	66884841	66885242	+	66885024	1.88192	0.0299237	AAEL002644	276726	AAEL023335	0	7	7
Peak 2221	3	551	66902710	66903260	+	66902980	1.35785	0.0872555	gro	0	AAEL010434	586602	4	10
Peak 2222	3	647	66961856	66962502	+	66962126	1.62037	0.0525763	gro	0	AAEL010434	527360	21	0
Peak 2223	3	541	67127043	67127583	+	67127313	9.13272	3.33984e-20	gro	0	AAEL010434	362279	0	1
Peak 2224	3	504	68569195	68569698	+	68569454	1.33977	0.0901598	AAEL006145	0	AAEL017349	44419	10	15
Peak 2226	3	390	68743656	68744045	+	68743843	1.34006	0.0901127	Cbp20	0	AAEL006134	0	7	7
Peak 2228	3	549	68759832	68760380	+	68760111	1.56925	0.0582949	AAEL006129	0	AAEL006150	63	10	6
Peak 2229	3	515	68799669	68800183	+	68799908	2.36522	0.00900969	AAEL006133	0	AAEL020344	22518	10	10
Peak 2230	3	596	69012419	69013014	+	69012689	2.82774	0.00234387	AAEL006140	86337	AAEL006122	0	10	20
Peak 2232	3	326	69885960	69886285	+	69886108	1.31852	0.0936644	AAEL023407	21267	AAEL007132	0	4	3
Peak 2233	3	537	69895465	69896001	+	69895722	2.42686	0.00761507	AAEL023407	30772	AAEL007132	0	14	1
Peak 2234	3	332	69903857	69904188	+	69904046	1.30722	0.0955689	AAEL007130	0	AAEL007127	27607	4	5
Peak 2235	3	579	70134167	70134745	+	70134437	1.3301	0.0917426	AAEL008036	28498	AAEL017128	42869	2	0
Peak 2237	3	561	70544080	70544640	+	70544350	3.05436	0.00112772	AAEL017128	354590	AAEL011234	477727	2	0
Peak 2238	3	562	70556526	70557087	+	70556796	3.15158	0.000811955	AAEL017128	367036	AAEL011234	465280	2	0
Peak 2239	3	563	70559176	70559738	+	70559446	4.53401	2.89367e-06	AAEL017128	369686	AAEL011234	462629	2	0
Peak 2240	3	540	72034736	72035275	+	72035006	2.31824	0.0102181	AAEL009978	193018	AAEL025443	827425	3	23
Peak 2242	3	588	74042742	74043329	+	74042983	2.26572	0.0117342	AAEL006051	7437	Prosalpha2	0	12	4
Peak 2244	3	575	76243731	76244305	+	76244001	3.70696	0.000104882	AAEL012819	650697	AAEL001227	0	6	5
Peak 2245	3	582	76405379	76405960	+	76405649	1.53346	0.0625817	AAEL012819	812345	AAEL001227	0	10	11
Peak 2249	3	567	77030580	77031146	+	77030850	1.61274	0.0534009	AAEL023345	139205	AAEL009955	656157	7	12
Peak 2250	3	806	77034068	77034873	+	77034338	1.33813	0.0904266	AAEL023345	142693	AAEL009955	652430	13	13
Peak 2251	3	726	77042558	77043283	+	77043014	1.39473	0.0815481	AAEL023345	151183	AAEL009955	644020	15	10
Peak 2252	3	584	77059310	77059893	+	77059580	1.31041	0.0950289	AAEL023345	167935	AAEL009955	627410	11	9
Peak 2253	3	573	77534607	77535179	+	77534877	2.97251	0.00147687	AAEL023345	643232	AAEL009955	152124	21	7
Peak 2254	3	627	78098760	78099386	+	78098978	2.2516	0.0121739	AAEL010076	34586	AAEL017263	0	12	4
Peak 2255	3	808	78130454	78131261	+	78130724	8.49225	1.0134e-17	AAEL017263	30966	AAEL010068	0	5	19
Peak 2256	3	612	79095352	79095963	+	79095622	1.38408	0.0831674	AAEL008137	1702	AAEL008138	17483	7	15
Peak 2258	3	584	79290033	79290616	+	79290303	1.74806	0.0402272	AAEL008138	3228	ATT	15469	2	3
Peak 2260	3	474	80085099	80085572	+	80085349	2.75474	0.00293692	AAEL003373	0	AAEL027229	193126	4	4
Peak 2261	3	521	80802949	80803469	+	80803200	1.30926	0.0952237	AAEL003365	11961	AAEL003384	0	8	12
Peak 2262	3	566	80982965	80983530	+	80983261	1.94453	0.0259158	AAEL003371	23426	AAEL018301	0	4	11
Peak 2263	3	631	81313202	81313832	+	81313472	5.69764	6.07402e-09	AAEL003393	0	AAEL003361	11480	10	10
Peak 2265	3	527	81361179	81361705	+	81361431	29.2679	1.33057e-188	AAEL003385	6827	RpL32	0	10	7
Peak 2266	3	460	81362355	81362814	+	81362592	2.25324	0.0121221	AAEL003385	8003	RpL32	0	14	5
Peak 2267	3	552	81514901	81515452	+	81515171	1.60637	0.0540962	Or34	16582	AAEL003383	0	6	8
Peak 2268	3	541	81572128	81572668	+	81572399	1.33653	0.0906879	AAEL003401	38912	AAEL018039	0	3	10
Peak 2269	3	573	81779461	81780033	+	81779731	1.85103	0.0320825	AAEL003401	246245	AAEL018039	0	6	8
Peak 2270	3	662	81789589	81790250	+	81789859	5.26111	7.15925e-08	AAEL003401	256373	AAEL018039	0	9	7
Peak 2271	3	574	82494806	82495379	+	82495076	2.61376	0.00447757	AAEL019467	0	AAEL005092	284993	1	0
Peak 2272	3	589	82597676	82598264	+	82597946	1.72025	0.0426938	AAEL019467	0	AAEL005092	182108	12	10
Peak 2273	3	555	82820324	82820878	+	82820594	43.6951	0	AAEL005092	11094	AAEL005097	0	9	7
Peak 2274	3	532	82821424	82821955	+	82821667	18.688	3.10003e-78	AAEL005092	12194	AAEL005097	0	13	6
Peak 2275	3	504	82887863	82888366	+	82888082	5.87011	2.17756e-09	AAEL005097	65413	CLIPB46	0	4	10
Peak 2277	3	565	82956427	82956991	+	82956697	1.50197	0.0665531	CLIPB46	59398	AAEL027400	70461	7	14
Peak 2278	3	543	83689705	83690247	+	83689975	3.59667	0.000161157	AAEL027400	0	AAEL020893	124353	7	10
Peak 2279	3	571	83993143	83993713	+	83993413	1.67386	0.0470793	AAEL027400	196318	AAEL020893	0	12	11
Peak 2280	3	397	84217274	84217670	+	84217474	1.74548	0.040451	AAEL013194	108035	AAEL013199	0	9	5
Peak 2281	3	479	84342161	84342639	+	84342389	1.68678	0.0458226	AAEL013197	805	AAEL019648	0	8	11
Peak 2282	3	553	84358583	84359135	+	84358866	1.72789	0.0420043	AAEL013197	17227	AAEL019648	0	8	5
Peak 2283	3	584	84366491	84367074	+	84366761	1.32536	0.092526	AAEL013197	25135	AAEL019648	0	12	6
Peak 2284	3	569	84371149	84371717	+	84371448	1.41923	0.0779155	AAEL013197	29793	AAEL019648	0	7	12
Peak 2285	3	808	84372636	84373443	+	84373174	1.40649	0.0797888	AAEL013197	31280	AAEL019648	0	17	18
Peak 2286	3	563	84434509	84435071	+	84434779	3.2277	0.000623959	AAEL013197	93153	AAEL019648	0	8	11
Peak 2287	3	698	84626301	84626998	+	84626564	2.51113	0.00601721	AAEL021925	13662	Prosalpha7	0	13	9
Peak 2290	3	367	84737736	84738102	+	84737910	1.55576	0.0598822	AAEL019783	0	AAEL003868	23031	10	3
Peak 2291	3	646	84747000	84747645	+	84747236	1.55518	0.0599512	AAEL019783	0	AAEL003868	13488	7	7
Peak 2292	3	705	84759607	84760311	+	84759864	1.49147	0.0679189	AAEL019783	0	AAEL003868	822	13	12
Peak 2293	3	506	85087959	85088464	+	85088211	2.37909	0.00867781	AAEL003891	51273	AAEL003901	0	7	6
Peak 2294	3	567	85091327	85091893	+	85091597	1.55737	0.059691	AAEL003887	0	AAEL003874	24841	11	10
Peak 2295	3	504	85147985	85148488	+	85148259	17.5885	1.50986e-69	Tctp	0	AAEL003873	43334	9	10
Peak 2296	3	558	86637215	86637772	+	86637485	1.70253	0.0443284	AAEL019766	0	AAEL014372	95314	0	23
Peak 2297	3	598	87862910	87863507	+	87863180	2.88258	0.00197214	AAEL019784	0	AAEL005238	826468	7	8
Peak 2300	3	630	88111526	88112155	+	88111886	1.48331	0.0689965	AAEL019784	0	AAEL005238	577820	6	7
Peak 2301	3	494	88536400	88536893	+	88536658	3.78718	7.6182e-05	AAEL019784	34209	AAEL005238	153082	10	3
Peak 2302	3	728	88723714	88724441	+	88723968	1.91453	0.0277761	AAEL005238	0	AAEL005221	77330	8	9
Peak 2306	3	809	89232039	89232847	+	89232309	1.40256	0.0803746	AAEL025908	60330	AAEL005239	95986	16	16
Peak 2307	3	618	89637786	89638403	+	89638134	1.42109	0.077645	AAEL005230	21006	AAEL023104	53910	13	9
Peak 2308	3	564	90593892	90594455	+	90594186	6.28178	1.67361e-10	AAEL005544	0	AAEL022387	115046	7	10
Peak 2309	3	598	90801662	90802259	+	90801932	1.9528	0.0254216	AAEL026842	50205	AAEL015481	7278	2	4
Peak 2310	3	589	91563211	91563799	+	91563481	1.38036	0.0837379	AAEL015481	752881	AAEL004357	903994	12	11
Peak 2311	3	564	92285267	92285830	+	92285537	2.04052	0.0206493	AAEL015481	1474937	AAEL004357	181963	18	10
Peak 2312	3	453	92365751	92366203	+	92365975	1.48123	0.069273	AAEL015481	1555421	AAEL004357	101590	6	2
Peak 2313	3	563	92716139	92716701	+	92716432	6.38142	8.77271e-11	AAEL019500	0	AAEL022608	247342	5	5
Peak 2314	3	572	92729176	92729747	+	92729446	5.78979	3.52367e-09	AAEL019500	0	AAEL022608	234296	9	11
Peak 2316	3	558	92864727	92865284	+	92865015	1.53521	0.0623661	AAEL019500	0	AAEL022608	98759	4	11
Peak 2317	3	477	92889679	92890155	+	92889942	3.27683	0.000524905	AAEL019500	0	AAEL022608	73888	8	4
Peak 2318	3	392	92965868	92966259	+	92966041	1.86483	0.0311027	AAEL019500	17040	AAEL022608	0	10	4
Peak 2320	3	525	92969274	92969798	+	92969519	2.13512	0.0163756	AAEL019500	20446	AAEL022608	0	7	10
Peak 2323	3	573	93184376	93184948	+	93184646	3.00134	0.00134398	AAEL004366	92407	AAEL004379	0	8	14
Peak 2324	3	561	93230792	93231352	+	93231062	1.49979	0.0668345	AAEL004379	45549	AAEL004383	24210	18	9
Peak 2325	3	550	93693308	93693857	+	93693578	2.52814	0.00573339	AAEL004385	4479	AAEL004350	0	6	8
Peak 2326	3	433	93704529	93704961	+	93704739	1.28669	0.0991009	AAEL004350	6544	AAEL004376	23739	4	5
Peak 2327	3	782	93719190	93719971	+	93719460	1.30009	0.0967845	AAEL004350	21205	AAEL004376	8729	26	14
Peak 2328	3	546	93720553	93721098	+	93720823	1.3152	0.0942222	AAEL004350	22568	AAEL004376	7602	19	8
Peak 2329	3	583	93722401	93722983	+	93722671	1.33738	0.0905498	AAEL004350	24416	AAEL004376	5717	18	8
Peak 2330	3	562	93738013	93738574	+	93738283	13.7419	2.84787e-43	AAEL004376	5943	AAEL019403	10496	6	5
Peak 2331	3	513	93750722	93751234	+	93751009	25.3602	3.46546e-142	AAEL004376	18652	AAEL019403	0	4	11
Peak 2333	3	558	93809688	93810245	+	93809958	1.29866	0.0970308	AAEL004364	8146	AAEL004355	0	4	7
Peak 2335	3	560	94242655	94243214	+	94242925	1.80826	0.0352831	AAEL004352	10924	AAEL004351	122063	11	10
Peak 2336	3	568	94270031	94270598	+	94270329	7.20199	2.96708e-13	AAEL004352	38300	AAEL004351	94679	9	4
Peak 2337	3	470	94303702	94304171	+	94303922	3.145	0.00083044	AAEL004352	71971	AAEL004351	61106	3	12
Peak 2338	3	570	94386103	94386672	+	94386372	1.67489	0.0469784	AAEL004351	0	AAEL004382	3004	14	12
Peak 2339	3	501	94613921	94614421	+	94614115	2.18272	0.0145284	AAEL004353	206556	AAEL022046	0	5	8
Peak 2340	3	562	94614421	94614982	+	94614803	1.50808	0.0657665	AAEL004353	207056	AAEL022046	0	6	9
Peak 2341	3	582	94631989	94632570	+	94632259	3.10783	0.00094234	AAEL004353	224624	AAEL022046	0	9	9
Peak 2342	3	544	94650038	94650581	+	94650312	1.75646	0.0395051	AAEL004353	242673	AAEL022046	0	10	14
Peak 2344	3	809	94828235	94829043	+	94828505	7.57245	1.83129e-14	AAEL004353	420870	AAEL022046	0	14	9
Peak 2345	3	618	94846377	94846994	+	94846645	1.72611	0.0421638	AAEL022046	16796	AAEL011584	0	6	12
Peak 2346	3	557	94874024	94874580	+	94874294	1.75872	0.0393128	AAEL026676	10515	AAEL011582	18221	10	3
Peak 2348	3	547	95709649	95710195	+	95709919	1.9789	0.0239137	AAEL008702	360035	AAEL008705	0	1	0
Peak 2349	3	552	96142449	96143000	+	96142719	2.51345	0.00597786	GPRGRP2_3	25185	AAEL012381	56600	11	3
Peak 2350	3	572	96974279	96974850	+	96974581	1.7508	0.0399899	CTL8	533577	AAEL010991	0	8	10
Peak 2351	3	534	96979467	96980000	+	96979723	2.2599	0.0119136	CTL8	538765	AAEL010991	0	9	10
Peak 2353	3	559	97060672	97061230	+	97060942	1.68126	0.0463564	AAEL010993	0	AAEL025979	10502	7	7
Peak 2354	3	476	97071791	97072266	+	97072008	3.84859	5.94006e-05	AAEL010993	0	AAEL025979	0	8	9
Peak 2356	3	420	97604263	97604682	+	97604467	2.733	0.00313797	AAEL000388	0	MAL1	48395	4	8
Peak 2357	3	451	97612202	97612652	+	97612439	5.31291	5.3944e-08	AAEL000388	0	MAL1	40425	2	2
Peak 2358	3	576	99320710	99321285	+	99320980	3.36544	0.000382115	AAEL022485	634953	AAEL026824	616060	9	58
Peak 2359	3	607	99943950	99944556	+	99944220	1.41254	0.078895	AAEL026824	0	AAEL026116	67093	9	11
Peak 2360	3	793	100196471	100197263	+	100196741	7.01895	1.11772e-12	AAEL007539	0	AAEL007543	173662	8	9
Peak 2361	3	566	100283633	100284198	+	100283903	1.34183	0.0898251	AAEL007539	0	AAEL007543	86727	10	18
Peak 2362	3	544	100300674	100301217	+	100300929	1.78267	0.0373197	AAEL007539	0	AAEL007543	69708	8	9
Peak 2363	3	616	100625554	100626169	+	100625824	1.37873	0.0839897	AAEL007535	73273	AAEL028142	567057	12	12
Peak 2365	3	573	101473502	101474074	+	101473805	3.43393	0.000297445	AAEL019625	0	AAEL019624	249323	6	10
Peak 2366	3	627	101495950	101496576	+	101496220	7.09935	6.26741e-13	AAEL019625	0	AAEL019624	226821	4	7
Peak 2367	3	573	102193975	102194547	+	102194245	1.5075	0.0658409	AAEL019508	7350	AAEL000080	499589	13	10
Peak 2369	3	585	102899837	102900421	+	102900107	40.3555	0	AAEL000090	3611	RpS6	0	8	10
Peak 2370	3	536	102908557	102909092	+	102908807	12.7077	2.68022e-37	AAEL000090	12331	RpS6	0	9	14
Peak 2372	3	395	102993787	102994181	+	102993964	1.93782	0.0263226	AAEL000055	0	OBP4	9126	8	6
Peak 2373	3	570	103809475	103810044	+	103809745	1.64698	0.0497812	AAEL000098	0	AAEL024333	82912	9	8
Peak 2374	3	658	104151862	104152519	+	104152101	1.52839	0.0632084	AAEL021963	0	AAEL023601	168013	6	14
Peak 2376	3	515	104410439	104410953	+	104410686	23.0161	1.60872e-117	AAEL000046	36341	RpS25	0	14	4
Peak 2377	3	539	104714066	104714604	+	104714303	1.62804	0.0517578	AAEL022932	0	AAEL000069	84314	13	3
Peak 2378	3	534	104840877	104841410	+	104841132	1.80639	0.0354285	AAEL000069	7904	GSTX1	8199	10	4
Peak 2379	3	439	104949388	104949826	+	104949592	1.38882	0.0824431	AAEL024669	0	CLIPB6	32541	3	12
Peak 2380	3	420	104957909	104958328	+	104958138	1.8892	0.0294326	AAEL024669	0	CLIPB6	24039	6	9
Peak 2381	3	499	104958734	104959232	+	104958952	2.08964	0.018325	AAEL024669	0	CLIPB6	23135	6	7
Peak 2382	3	422	104965248	104965669	+	104965434	1.40709	0.0797011	AAEL024669	0	CLIPB6	16698	6	8
Peak 2383	3	600	105004338	105004937	+	105004595	1.29479	0.0976971	CLIPB6	17254	CLIPB1	0	10	8
Peak 2385	3	432	105131628	105132059	+	105131856	1.28892	0.0987133	CLIPB34	0	AAEL025334	698	9	6
Peak 2386	3	543	106138798	106139340	+	106139068	1.392	0.0819614	AAEL000053	423708	AAEL025818	0	9	12
Peak 2387	3	442	106167111	106167552	+	106167300	1.79148	0.0366082	AAEL000053	452021	AAEL025818	0	4	6
Peak 2388	3	409	106183208	106183616	+	106183425	1.73311	0.0415377	AAEL000053	468118	AAEL025818	0	5	8
Peak 2389	3	445	106195488	106195932	+	106195689	4.80269	7.82739e-07	AAEL000053	480398	AAEL025818	0	5	9
Peak 2390	3	555	106266425	106266979	+	106266710	13.1999	4.39073e-40	AAEL000053	551335	AAEL025818	0	5	12
Peak 2391	3	591	106633702	106634292	+	106634023	8.48223	1.10463e-17	AAEL022948	267697	AAEL011564	0	8	11
Peak 2392	3	471	106641107	106641577	+	106641356	2.72717	0.00319404	AAEL022948	275102	AAEL011564	0	5	9
Peak 2395	3	428	106814685	106815112	+	106814896	2.65321	0.00398647	AAEL011575	28735	srp54	0	5	5
Peak 2397	3	533	106819846	106820378	+	106820102	1.59969	0.054834	AAEL011575	33896	srp54	0	11	3
Peak 2400	3	624	107280589	107281212	+	107280859	2.32466	0.0100451	AAEL026551	7360	AAEL019496	4065	10	8
Peak 2401	3	594	107281409	107282002	+	107281733	1.8425	0.0327013	AAEL026551	8180	AAEL019496	3275	11	8
Peak 2402	3	563	107284693	107285255	+	107284986	1.42704	0.0767843	AAEL026551	11464	AAEL019496	22	9	6
Peak 2403	3	550	107362932	107363481	+	107363202	1.3533	0.0879793	AAEL019769	10065	AAEL008128	8736	10	8
Peak 2404	3	546	107487894	107488439	+	107488170	2.10369	0.0177027	AAEL008132	46113	AAEL026609	0	5	7
Peak 2405	3	548	107823868	107824415	+	107824138	1.32748	0.0921755	AAEL008120	189252	GPRCIR	13325	7	7
Peak 2406	3	561	107905093	107905653	+	107905363	1.92333	0.0272195	AAEL008120	270477	GPRCIR	0	8	14
Peak 2407	3	576	107956201	107956776	+	107956507	2.90376	0.00184355	AAEL008120	321585	GPRCIR	0	8	12
Peak 2408	3	480	108044584	108045063	+	108044799	3.39898	0.000338185	AAEL008127	18051	AAEL008131	0	6	6
Peak 2409	3	576	108056688	108057263	+	108056958	6.189	3.02743e-10	AAEL008127	30155	AAEL008131	0	10	7
Peak 2410	3	540	108087507	108088046	+	108087777	1.639	0.0506062	AAEL024736	0	AAEL008124	92689	6	9
Peak 2411	3	543	109057342	109057884	+	109057612	3.57757	0.000173402	AAEL000181	0	AAEL000213	41949	9	7
Peak 2412	3	453	109065779	109066231	+	109065994	1.9226	0.0272653	AAEL000181	0	AAEL000213	33602	6	9
Peak 2413	3	564	109066423	109066986	+	109066680	2.30326	0.010632	AAEL000181	0	AAEL000213	32847	4	10
Peak 2414	3	535	109331153	109331687	+	109331421	1.97919	0.0238971	AAEL025377	37173	AAEL000188	94329	15	8
Peak 2415	3	575	109405341	109405915	+	109405646	3.25109	0.000574826	AAEL025377	111361	AAEL000188	20101	10	6
Peak 2416	3	555	109932114	109932668	+	109932384	2.64194	0.00412162	AAEL027716	5634	AAEL018323	16160	8	6
Peak 2417	3	590	110009088	110009677	+	110009408	7.29778	1.46272e-13	AAEL018323	22752	AAEL004472	0	6	12
Peak 2419	3	435	110104740	110105174	+	110104946	1.6357	0.0509509	AAEL004455	0	AAEL004474	3067	4	6
Peak 2420	3	672	110129735	110130406	+	110130005	1.69197	0.0453257	AAEL004474	0	AAEL004451	160502	16	17
Peak 2421	3	607	110130859	110131465	+	110131196	2.27658	0.0114056	AAEL004474	0	AAEL004451	159443	13	16
Peak 2422	3	565	110166109	110166673	+	110166378	2.09085	0.0182707	AAEL004474	0	AAEL004451	124235	0	25
Peak 2423	3	459	110220536	110220994	+	110220771	1.4949	0.0674705	AAEL004474	0	AAEL004451	69914	8	11
Peak 2428	3	584	110977197	110977780	+	110977467	3.02068	0.00126105	AAEL014368	44217	AAEL019444	0	12	14
Peak 2430	3	560	111055939	111056498	+	111056209	3.90848	4.64393e-05	AAEL014368	122959	AAEL019444	0	1	0
Peak 2431	3	653	111142701	111143353	+	111143104	1.43039	0.0763026	AAEL014368	209721	AAEL019444	0	11	4
Peak 2432	3	577	111314568	111315144	+	111314829	2.07128	0.0191665	AAEL014368	381588	AAEL019444	0	13	6
Peak 2433	3	525	111332998	111333522	+	111333246	2.62843	0.00428894	AAEL014368	400018	AAEL019444	0	4	10
Peak 2434	3	477	111342250	111342726	+	111342475	1.32544	0.0925125	AAEL014368	409270	AAEL019444	0	10	7
Peak 2435	3	591	111366655	111367245	+	111366924	3.64722	0.000132546	AAEL014368	433675	AAEL019444	0	9	6
Peak 2436	3	549	111410239	111410787	+	111410518	4.50757	3.2787e-06	AAEL012413	19431	AAEL012419	0	11	9
Peak 2437	3	692	111432691	111433382	+	111433113	1.56313	0.059011	AAEL027377	8073	AAEL012418	4019	14	14
Peak 2439	3	581	113038951	113039531	+	113039221	2.14952	0.0157965	AAEL021240	0	AAEL011811	164519	10	9
Peak 2441	3	669	113720912	113721580	+	113721182	1.65486	0.0489766	WDY	25065	AAEL021999	992	4	10
Peak 2442	3	806	113730618	113731423	+	113730888	1.45984	0.0721671	AAEL021999	3439	AAEL022222	25903	15	4
Peak 2443	3	645	113965285	113965929	+	113965555	2.83581	0.00228547	AAEL002476	158696	AAEL021519	0	16	8
Peak 2444	3	544	114071978	114072521	+	114072248	1.77029	0.0383397	AAEL020811	5128	AAEL024863	14472	9	5
Peak 2446	3	520	114744720	114745239	+	114744967	10.0486	4.65783e-24	AAEL005766	0	CYP325R1	57158	6	6
Peak 2447	3	567	114760286	114760852	+	114760556	14.6461	7.13209e-49	AAEL005766	0	CYP325R1	41545	10	6
Peak 2448	3	545	118234209	118234753	+	118234484	1.55155	0.0603849	AAEL013718	310681	AAEL024641	958928	7	11
Peak 2449	3	584	118977258	118977841	+	118977528	1.34652	0.0890674	AAEL013718	1053730	AAEL024641	215840	11	11
Peak 2450	3	557	119028250	119028806	+	119028520	5.93804	1.44223e-09	AAEL013718	1104722	AAEL024641	164875	6	13
Peak 2451	3	636	119028806	119029441	+	119029172	5.25642	7.34439e-08	AAEL013718	1105278	AAEL024641	164240	5	15
Peak 2452	3	556	119208383	119208938	+	119208674	1.75895	0.0392932	AAEL024641	0	AAEL009567	281161	10	9
Peak 2454	3	808	119549468	119550275	+	119550006	2.3646	0.00902471	AAEL029014	0	AAEL009561	17954	20	10
Peak 2456	3	558	119800328	119800885	+	119800598	1.61131	0.0535561	AAEL009564	130410	AAEL000801	16369	7	9
[truncated: 2,411 more rows]
