# Supplementary material for: N6-methyladenosine modification of the Aedes aegypti transcriptome and its alteration upon dengue virus infection in Aag2 cell line
Source: Commun Biol. 2022 Jun 20;5:607. doi: 10.1038/s42003-022-03566-8 (PMC9209429; doi:10.1038/s42003-022-03566-8)
Supplement: Supplementary file 3 — Supplementary Data 2 [file 42003_2022_3566_MOESM3_ESM.xlsx]

## Sheet: Sheet2
Tags	GO ID	GO Name	GO Category	FDR	P-Value	Nr Test	Nr Reference	Non Annot Test	Non Annot Reference
[OVER]	GO:0005622	intracellular anatomical structure	CELLULAR_COMPONENT	0.00017963	1.4498e-07	548	12335	602	18506
[OVER]	GO:0043227	membrane-bounded organelle	CELLULAR_COMPONENT	0.000552055	1.3367e-06	396	8614	754	22227
[OVER]	GO:0043231	intracellular membrane-bounded organelle	CELLULAR_COMPONENT	0.000552055	1.08422e-06	387	8370	763	22471
[OVER]	GO:0005634	nucleus	CELLULAR_COMPONENT	0.000558723	1.80379e-06	261	5305	889	25536
[OVER]	GO:0110165	cellular anatomical entity	CELLULAR_COMPONENT	0.00104222	4.20591e-06	752	18142	398	12699
[OVER]	GO:0043226	organelle	CELLULAR_COMPONENT	0.00448146	2.1702e-05	442	10041	708	20800
[OVER]	GO:0043229	intracellular organelle	CELLULAR_COMPONENT	0.00619952	3.50255e-05	434	9883	716	20958
[OVER]	GO:1990904	ribonucleoprotein complex	CELLULAR_COMPONENT	0.0129516	8.36262e-05	52	777	1098	30064
[OVER]	GO:1990234	transferase complex	CELLULAR_COMPONENT	0.0482813	0.000385827	46	708	1104	30133
[OVER]	GO:1902494	catalytic complex	CELLULAR_COMPONENT	0.0482813	0.000389679	78	1389	1072	29452
[OVER]	GO:0032991	protein-containing complex	CELLULAR_COMPONENT	0.0669486	0.000594378	231	5041	919	25800
[OVER]	GO:0005667	transcription regulator complex	CELLULAR_COMPONENT	0.0719041	0.000696408	25	317	1125	30524
[OVER]	GO:0070013	intracellular organelle lumen	CELLULAR_COMPONENT	0.119365	0.00144509	83	1572	1067	29269
[OVER]	GO:0031974	membrane-enclosed lumen	CELLULAR_COMPONENT	0.119365	0.00144509	83	1572	1067	29269
[OVER]	GO:0043233	organelle lumen	CELLULAR_COMPONENT	0.119365	0.00144509	83	1572	1067	29269
[OVER]	GO:0000118	histone deacetylase complex	CELLULAR_COMPONENT	0.127453	0.00164588	8	54	1142	30787
[OVER]	GO:0031981	nuclear lumen	CELLULAR_COMPONENT	0.132965	0.00182439	70	1292	1080	29549
[OVER]	GO:0140513	nuclear protein-containing complex	CELLULAR_COMPONENT	0.137798	0.00200191	63	1141	1087	29700
[OVER]	GO:0005654	nucleoplasm	CELLULAR_COMPONENT	0.141178	0.00216496	41	669	1109	30172
[OVER]	GO:0000792	heterochromatin	CELLULAR_COMPONENT	0.141723	0.00228769	9	71	1141	30770
[OVER]	GO:0005737	cytoplasm	CELLULAR_COMPONENT	0.214467	0.00380814	326	7647	824	23194
[OVER]	GO:0031251	PAN complex	CELLULAR_COMPONENT	0.214467	0.00378077	2	1	1148	30840
[OVER]	GO:0005705	polytene chromosome interband	CELLULAR_COMPONENT	0.271243	0.00503517	8	66	1142	30775
[OVER]	GO:0017053	transcription repressor complex	CELLULAR_COMPONENT	0.282025	0.00546295	8	67	1142	30774
[OVER]	GO:1902562	H4 histone acetyltransferase complex	CELLULAR_COMPONENT	0.300013	0.00720477	6	42	1144	30799
[OVER]	GO:0016456	X chromosome located dosage compensation complex, transcription activating	CELLULAR_COMPONENT	0.300013	0.00799065	3	9	1147	30832
[OVER]	GO:0030684	preribosome	CELLULAR_COMPONENT	0.300013	0.00745633	8	71	1142	30770
[OVER]	GO:0000805	X chromosome	CELLULAR_COMPONENT	0.300013	0.00799065	3	9	1147	30832
[OVER]	GO:0000803	sex chromosome	CELLULAR_COMPONENT	0.300013	0.00799065	3	9	1147	30832
[OVER]	GO:0032589	neuron projection membrane	CELLULAR_COMPONENT	0.300013	0.00649752	6	41	1144	30800
[OVER]	GO:0045254	pyruvate dehydrogenase complex	CELLULAR_COMPONENT	0.300013	0.00738118	2	2	1148	30839
[OVER]	GO:0046536	dosage compensation complex	CELLULAR_COMPONENT	0.300013	0.00799065	3	9	1147	30832
[OVER]	GO:0000127	transcription factor TFIIIC complex	CELLULAR_COMPONENT	0.300013	0.00738118	2	2	1148	30839
[OVER]	GO:0034708	methyltransferase complex	CELLULAR_COMPONENT	0.302398	0.00878638	9	89	1141	30752
[OVER]	GO:0044665	MLL1/2 complex	CELLULAR_COMPONENT	0.302398	0.00852036	4	19	1146	30822
[OVER]	GO:0031256	leading edge membrane	CELLULAR_COMPONENT	0.302398	0.00878333	6	44	1144	30797
[OVER]	GO:0005700	polytene chromosome	CELLULAR_COMPONENT	0.319636	0.00954522	30	497	1120	30344
[OVER]	GO:0070822	Sin3-type complex	CELLULAR_COMPONENT	0.324047	0.00993849	4	20	1146	30821
[OVER]	GO:0005938	cell cortex	CELLULAR_COMPONENT	0.344297	0.0108374	37	653	1113	30188
[OVER]	GO:0071666	Slit-Robo signaling complex	CELLULAR_COMPONENT	0.371992	0.0120094	2	3	1148	30838
[OVER]	GO:0120114	Sm-like protein family complex	CELLULAR_COMPONENT	0.374765	0.0127039	9	95	1141	30746
[OVER]	GO:0090576	RNA polymerase III transcription regulator complex	CELLULAR_COMPONENT	0.374765	0.0125316	3	11	1147	30830
[OVER]	GO:0031461	cullin-RING ubiquitin ligase complex	CELLULAR_COMPONENT	0.390379	0.0135483	13	167	1137	30674
[OVER]	GO:0099568	cytoplasmic region	CELLULAR_COMPONENT	0.443109	0.0157359	40	738	1110	30103
[OVER]	GO:0150034	distal axon	CELLULAR_COMPONENT	0.459236	0.0168083	24	393	1126	30448
[OVER]	GO:1902493	acetyltransferase complex	CELLULAR_COMPONENT	0.459236	0.0177912	9	101	1141	30740
[OVER]	GO:0032797	SMN complex	CELLULAR_COMPONENT	0.459236	0.0175871	2	4	1148	30837
[OVER]	GO:0031248	protein acetyltransferase complex	CELLULAR_COMPONENT	0.459236	0.0177912	9	101	1141	30740
[OVER]	GO:0016281	eukaryotic translation initiation factor 4F complex	CELLULAR_COMPONENT	0.462178	0.0182782	3	13	1147	30828
[OVER]	GO:0000151	ubiquitin ligase complex	CELLULAR_COMPONENT	0.462246	0.018654	16	233	1134	30608
[OVER]	GO:0030863	cortical cytoskeleton	CELLULAR_COMPONENT	0.471516	0.0194087	7	69	1143	30772
[OVER]	GO:0140535	intracellular protein-containing complex	CELLULAR_COMPONENT	0.532442	0.0223462	41	780	1109	30061
[OVER]	GO:0005725	intercalary heterochromatin	CELLULAR_COMPONENT	0.541558	0.0240401	2	5	1148	30836
[OVER]	GO:0032992	protein-carbohydrate complex	CELLULAR_COMPONENT	0.541558	0.0240401	2	5	1148	30836
[OVER]	GO:0072487	MSL complex	CELLULAR_COMPONENT	0.541558	0.0240401	2	5	1148	30836
[OVER]	GO:0000502	proteasome complex	CELLULAR_COMPONENT	0.572407	0.0262288	5	42	1145	30799
[OVER]	GO:0000123	histone acetyltransferase complex	CELLULAR_COMPONENT	0.572407	0.0263335	8	91	1142	30750
[OVER]	GO:0017101	aminoacyl-tRNA synthetase multienzyme complex	CELLULAR_COMPONENT	0.593855	0.0292082	3	16	1147	30825
[OVER]	GO:0042565	RNA nuclear export complex	CELLULAR_COMPONENT	0.593855	0.0359476	1	0	1149	30841
[OVER]	GO:0019005	SCF ubiquitin ligase complex	CELLULAR_COMPONENT	0.593855	0.0339774	8	96	1142	30745
[OVER]	GO:0033768	SUMO-targeted ubiquitin ligase complex	CELLULAR_COMPONENT	0.593855	0.0359476	1	0	1149	30841
[OVER]	GO:0000228	nuclear chromosome	CELLULAR_COMPONENT	0.593855	0.0323085	25	442	1125	30399
[OVER]	GO:0005712	chiasma	CELLULAR_COMPONENT	0.593855	0.0359476	1	0	1149	30841
[OVER]	GO:0070992	translation initiation complex	CELLULAR_COMPONENT	0.593855	0.0359476	1	0	1149	30841
[OVER]	GO:0005879	axonemal microtubule	CELLULAR_COMPONENT	0.593855	0.0359476	1	0	1149	30841
[OVER]	GO:0030864	cortical actin cytoskeleton	CELLULAR_COMPONENT	0.593855	0.0327362	4	30	1146	30811
[OVER]	GO:0005662	DNA replication factor A complex	CELLULAR_COMPONENT	0.593855	0.0359476	1	0	1149	30841
[OVER]	GO:0030424	axon	CELLULAR_COMPONENT	0.593855	0.029888	37	706	1113	30135
[OVER]	GO:0035097	histone methyltransferase complex	CELLULAR_COMPONENT	0.593855	0.029801	7	76	1143	30765
[OVER]	GO:1904423	dehydrodolichyl diphosphate synthase complex	CELLULAR_COMPONENT	0.593855	0.0359476	1	0	1149	30841
[OVER]	GO:0099513	polymeric cytoskeletal fiber	CELLULAR_COMPONENT	0.593855	0.0333382	12	171	1138	30670
[OVER]	GO:0030673	axolemma	CELLULAR_COMPONENT	0.593855	0.0359476	1	0	1149	30841
[OVER]	GO:0043679	axon terminus	CELLULAR_COMPONENT	0.593855	0.0323275	19	313	1131	30528
[OVER]	GO:0044306	neuron projection terminus	CELLULAR_COMPONENT	0.593855	0.0323275	19	313	1131	30528
[OVER]	GO:0031074	nucleocytoplasmic transport complex	CELLULAR_COMPONENT	0.593855	0.0359476	1	0	1149	30841
[OVER]	GO:0098798	mitochondrial protein-containing complex	CELLULAR_COMPONENT	0.600121	0.0368113	16	255	1134	30586
[OVER]	GO:0005677	chromatin silencing complex	CELLULAR_COMPONENT	0.616297	0.0392958	2	7	1148	30834
[OVER]	GO:0034719	SMN-Sm protein complex	CELLULAR_COMPONENT	0.616297	0.0392958	2	7	1148	30834
[OVER]	GO:0005832	chaperonin-containing T-complex	CELLULAR_COMPONENT	0.616297	0.0392958	2	7	1148	30834
[OVER]	GO:0005768	endosome	CELLULAR_COMPONENT	0.628933	0.0416243	22	388	1128	30453
[OVER]	GO:1905369	endopeptidase complex	CELLULAR_COMPONENT	0.628933	0.0412459	5	48	1145	30793
[OVER]	GO:0031982	vesicle	CELLULAR_COMPONENT	0.628933	0.0410879	42	841	1108	30000
[OVER]	GO:0071212	subsynaptic reticulum	CELLULAR_COMPONENT	0.632285	0.0473768	6	67	1144	30774
[OVER]	GO:0044217	other organism part	CELLULAR_COMPONENT	0.632285	0.0479699	2	8	1148	30833
[OVER]	GO:0019028	viral capsid	CELLULAR_COMPONENT	0.632285	0.0479699	2	8	1148	30833
[OVER]	GO:0044423	virion component	CELLULAR_COMPONENT	0.632285	0.0479699	2	8	1148	30833
[OVER]	GO:0019013	viral nucleocapsid	CELLULAR_COMPONENT	0.632285	0.0479699	2	8	1148	30833
[OVER]	GO:0000275	mitochondrial proton-transporting ATP synthase complex, catalytic sector F(1)	CELLULAR_COMPONENT	0.632285	0.0479699	2	8	1148	30833
[OVER]	GO:0097525	spliceosomal snRNP complex	CELLULAR_COMPONENT	0.632285	0.0434082	7	83	1143	30758
[OVER]	GO:0030867	rough endoplasmic reticulum membrane	CELLULAR_COMPONENT	0.632285	0.0428895	3	19	1147	30822
[OVER]	GO:0031931	TORC1 complex	CELLULAR_COMPONENT	0.632285	0.0479699	2	8	1148	30833
[OVER]	GO:0008540	proteasome regulatory particle, base subcomplex	CELLULAR_COMPONENT	0.632285	0.0479699	2	8	1148	30833
[OVER]	GO:0045261	proton-transporting ATP synthase complex, catalytic core F(1)	CELLULAR_COMPONENT	0.632285	0.0479699	2	8	1148	30833
[OVER]	GO:0005829	cytosol	CELLULAR_COMPONENT	0.632285	0.0448408	48	988	1102	29853
[OVER]	GO:0005488	binding	MOLECULAR_FUNCTION	0.00426328	1.6204e-06	636	14888	514	15953
[OVER]	GO:0003676	nucleic acid binding	MOLECULAR_FUNCTION	0.00694181	6.65798e-06	187	3637	963	27204
[OVER]	GO:0097159	organic cyclic compound binding	MOLECULAR_FUNCTION	0.00694181	1.24484e-05	294	6255	856	24586
[OVER]	GO:0003723	RNA binding	MOLECULAR_FUNCTION	0.00694181	1.31923e-05	73	1139	1077	29702
[OVER]	GO:1901363	heterocyclic compound binding	MOLECULAR_FUNCTION	0.00694181	1.15135e-05	293	6224	857	24617
[OVER]	GO:0003682	chromatin binding	MOLECULAR_FUNCTION	0.0165324	3.77022e-05	28	308	1122	30533
[OVER]	GO:0001067	transcription regulatory region nucleic acid binding	MOLECULAR_FUNCTION	0.134901	0.00041019	38	550	1112	30291
[OVER]	GO:0000976	transcription cis-regulatory region binding	MOLECULAR_FUNCTION	0.134901	0.00041019	38	550	1112	30291
[OVER]	GO:0140101	catalytic activity, acting on a tRNA	MOLECULAR_FUNCTION	0.264131	0.000903527	13	118	1137	30723
[OVER]	GO:0003690	double-stranded DNA binding	MOLECULAR_FUNCTION	0.281875	0.00113684	40	624	1110	30217
[OVER]	GO:0003700	DNA-binding transcription factor activity	MOLECULAR_FUNCTION	0.281875	0.00128563	60	1053	1090	29788
[OVER]	GO:1990837	sequence-specific double-stranded DNA binding	MOLECULAR_FUNCTION	0.281875	0.00126556	38	587	1112	30254
[OVER]	GO:0140096	catalytic activity, acting on a protein	MOLECULAR_FUNCTION	0.312675	0.00154495	140	2910	1010	27931
[OVER]	GO:0016875	ligase activity, forming carbon-oxygen bonds	MOLECULAR_FUNCTION	0.320436	0.00182688	8	55	1142	30786
[OVER]	GO:0004812	aminoacyl-tRNA ligase activity	MOLECULAR_FUNCTION	0.320436	0.00182688	8	55	1142	30786
[OVER]	GO:0004826	phenylalanine-tRNA ligase activity	MOLECULAR_FUNCTION	0.362474	0.00226531	3	5	1147	30836
[OVER]	GO:0140110	transcription regulator activity	MOLECULAR_FUNCTION	0.362474	0.0023421	72	1351	1078	29490
[OVER]	GO:0003824	catalytic activity	MOLECULAR_FUNCTION	0.371709	0.00254305	342	8005	808	22836
[OVER]	GO:0140098	catalytic activity, acting on RNA	MOLECULAR_FUNCTION	0.422433	0.00305064	25	356	1125	30485
[OVER]	GO:0043565	sequence-specific DNA binding	MOLECULAR_FUNCTION	0.497972	0.00397291	50	889	1100	29952
[OVER]	GO:0005507	copper ion binding	MOLECULAR_FUNCTION	0.497972	0.00416396	6	37	1144	30804
[OVER]	GO:0140640	catalytic activity, acting on a nucleic acid	MOLECULAR_FUNCTION	0.497972	0.00413267	34	548	1116	30293
[OVER]	GO:0043167	ion binding	MOLECULAR_FUNCTION	0.665729	0.00581976	244	5612	906	25229
[OVER]	GO:0005515	protein binding	MOLECULAR_FUNCTION	0.671473	0.00612518	357	8512	793	22329
[OVER]	GO:0005524	ATP binding	MOLECULAR_FUNCTION	0.70818	0.00672919	85	1719	1065	29122
[OVER]	GO:0004739	pyruvate dehydrogenase (acetyl-transferring) activity	MOLECULAR_FUNCTION	0.719255	0.00738118	2	2	1148	30839
[OVER]	GO:0004738	pyruvate dehydrogenase activity	MOLECULAR_FUNCTION	0.719255	0.00738118	2	2	1148	30839
[OVER]	GO:0032559	adenyl ribonucleotide binding	MOLECULAR_FUNCTION	0.722898	0.0078133	85	1730	1065	29111
[OVER]	GO:0030554	adenyl nucleotide binding	MOLECULAR_FUNCTION	0.722898	0.00824285	85	1734	1065	29107
[OVER]	GO:0034483	heparan sulfate sulfotransferase activity	MOLECULAR_FUNCTION	0.722898	0.00799065	3	9	1147	30832
[OVER]	GO:0016787	hydrolase activity	MOLECULAR_FUNCTION	0.885848	0.0104376	160	3576	990	27265
[OVER]	GO:0004470	malic enzyme activity	MOLECULAR_FUNCTION	0.892629	0.0120094	2	3	1148	30838
[OVER]	GO:0004471	malate dehydrogenase (decarboxylating) (NAD+) activity	MOLECULAR_FUNCTION	0.892629	0.0120094	2	3	1148	30838
[OVER]	GO:0004473	malate dehydrogenase (decarboxylating) (NADP+) activity	MOLECULAR_FUNCTION	0.892629	0.0120094	2	3	1148	30838
[OVER]	GO:0043168	anion binding	MOLECULAR_FUNCTION	0.892629	0.0113363	125	2723	1025	28118
[OVER]	GO:0061659	ubiquitin-like protein ligase activity	MOLECULAR_FUNCTION	0.892629	0.0122139	16	221	1134	30620
[OVER]	GO:0097367	carbohydrate derivative binding	MOLECULAR_FUNCTION	0.901316	0.0126753	112	2417	1038	28424
[OVER]	GO:0008135	translation factor activity, RNA binding	MOLECULAR_FUNCTION	0.980044	0.0141549	10	114	1140	30727
[OVER]	GO:0016887	ATP hydrolysis activity	MOLECULAR_FUNCTION	1	0.0349048	31	579	1119	30262
[OVER]	GO:0048495	Roundabout binding	MOLECULAR_FUNCTION	1	0.0359476	1	0	1149	30841
[OVER]	GO:0016874	ligase activity	MOLECULAR_FUNCTION	1	0.0380661	14	215	1136	30626
[OVER]	GO:0000049	tRNA binding	MOLECULAR_FUNCTION	1	0.0168263	5	37	1145	30804
[OVER]	GO:0004439	phosphatidylinositol-4,5-bisphosphate 5-phosphatase activity	MOLECULAR_FUNCTION	1	0.0479699	2	8	1148	30833
[OVER]	GO:0036094	small molecule binding	MOLECULAR_FUNCTION	1	0.0315147	116	2608	1034	28233
[OVER]	GO:0004489	methylenetetrahydrofolate reductase (NAD(P)H) activity	MOLECULAR_FUNCTION	1	0.0359476	1	0	1149	30841
[OVER]	GO:1901265	nucleoside phosphate binding	MOLECULAR_FUNCTION	1	0.0416672	109	2466	1041	28375
[OVER]	GO:0008892	guanine deaminase activity	MOLECULAR_FUNCTION	1	0.0359476	1	0	1149	30841
[OVER]	GO:0003937	IMP cyclohydrolase activity	MOLECULAR_FUNCTION	1	0.0359476	1	0	1149	30841
[OVER]	GO:1905131	carcinine transmembrane transporter activity	MOLECULAR_FUNCTION	1	0.0359476	1	0	1149	30841
[OVER]	GO:0003963	RNA-3'-phosphate cyclase activity	MOLECULAR_FUNCTION	1	0.0359476	1	0	1149	30841
[OVER]	GO:0043175	RNA polymerase core enzyme binding	MOLECULAR_FUNCTION	1	0.0428895	3	19	1147	30822
[OVER]	GO:0016810	hydrolase activity, acting on carbon-nitrogen (but not peptide) bonds	MOLECULAR_FUNCTION	1	0.0164097	12	153	1138	30688
[OVER]	GO:0016814	hydrolase activity, acting on carbon-nitrogen (but not peptide) bonds, in cyclic amidines	MOLECULAR_FUNCTION	1	0.0327362	4	30	1146	30811
[OVER]	GO:0003689	DNA clamp loader activity	MOLECULAR_FUNCTION	1	0.0359476	1	0	1149	30841
[OVER]	GO:0042826	histone deacetylase binding	MOLECULAR_FUNCTION	1	0.042881	4	33	1146	30808
[OVER]	GO:0000166	nucleotide binding	MOLECULAR_FUNCTION	1	0.0416672	109	2466	1041	28375
[OVER]	GO:0070063	RNA polymerase binding	MOLECULAR_FUNCTION	1	0.0480449	3	20	1147	30821
[OVER]	GO:0070008	serine-type exopeptidase activity	MOLECULAR_FUNCTION	1	0.0380284	3	18	1147	30823
[OVER]	GO:0090079	translation regulator activity, nucleic acid binding	MOLECULAR_FUNCTION	1	0.0339004	11	152	1139	30689
[OVER]	GO:0042800	histone methyltransferase activity (H3-K4 specific)	MOLECULAR_FUNCTION	1	0.015252	3	12	1147	30829
[OVER]	GO:0004153	dihydropterin deaminase activity	MOLECULAR_FUNCTION	1	0.0359476	1	0	1149	30841
[OVER]	GO:0010857	calcium-dependent protein kinase activity	MOLECULAR_FUNCTION	1	0.0480449	3	20	1147	30821
[OVER]	GO:0004198	calcium-dependent cysteine-type endopeptidase activity	MOLECULAR_FUNCTION	1	0.0297037	4	29	1146	30812
[OVER]	GO:0000977	RNA polymerase II transcription regulatory region sequence-specific DNA binding	MOLECULAR_FUNCTION	1	0.0311737	21	354	1129	30487
[OVER]	GO:0000981	DNA-binding transcription factor activity, RNA polymerase II-specific	MOLECULAR_FUNCTION	1	0.0298373	34	638	1116	30203
[OVER]	GO:0032553	ribonucleotide binding	MOLECULAR_FUNCTION	1	0.0351851	97	2151	1053	28690
[OVER]	GO:0032555	purine ribonucleotide binding	MOLECULAR_FUNCTION	1	0.0313092	97	2139	1053	28702
[OVER]	GO:0035639	purine ribonucleoside triphosphate binding	MOLECULAR_FUNCTION	1	0.028063	97	2128	1053	28713
[OVER]	GO:0000994	RNA polymerase III core binding	MOLECULAR_FUNCTION	1	0.0359476	1	0	1149	30841
[OVER]	GO:0090409	malonyl-CoA synthetase activity	MOLECULAR_FUNCTION	1	0.0359476	1	0	1149	30841
[OVER]	GO:0050840	extracellular matrix binding	MOLECULAR_FUNCTION	1	0.0392958	2	7	1148	30834
[OVER]	GO:0004500	dopamine beta-monooxygenase activity	MOLECULAR_FUNCTION	1	0.0312984	2	6	1148	30835
[OVER]	GO:0035226	glutamate-cysteine ligase catalytic subunit binding	MOLECULAR_FUNCTION	1	0.0359476	1	0	1149	30841
[OVER]	GO:0005519	cytoskeletal regulatory protein binding	MOLECULAR_FUNCTION	1	0.0359476	1	0	1149	30841
[OVER]	GO:0034057	RNA strand-exchange activity	MOLECULAR_FUNCTION	1	0.0175871	2	4	1148	30837
[OVER]	GO:0004643	phosphoribosylaminoimidazolecarboxamide formyltransferase activity	MOLECULAR_FUNCTION	1	0.0359476	1	0	1149	30841
[OVER]	GO:0016615	malate dehydrogenase activity	MOLECULAR_FUNCTION	1	0.0312984	2	6	1148	30835
[OVER]	GO:0005546	phosphatidylinositol-4,5-bisphosphate binding	MOLECULAR_FUNCTION	1	0.0380284	3	18	1147	30823
[OVER]	GO:0004677	DNA-dependent protein kinase activity	MOLECULAR_FUNCTION	1	0.0359476	1	0	1149	30841
[OVER]	GO:0061666	UFM1 ligase activity	MOLECULAR_FUNCTION	1	0.0359476	1	0	1149	30841
[OVER]	GO:0005539	glycosaminoglycan binding	MOLECULAR_FUNCTION	1	0.0422847	6	65	1144	30776
[OVER]	GO:0005112	Notch binding	MOLECULAR_FUNCTION	1	0.0359428	4	31	1146	30810
[OVER]	GO:0010945	CoA pyrophosphatase activity	MOLECULAR_FUNCTION	1	0.0359476	1	0	1149	30841
[OVER]	GO:0009931	calcium-dependent protein serine/threonine kinase activity	MOLECULAR_FUNCTION	1	0.0480449	3	20	1147	30821
[OVER]	GO:0044748	3'-5'-exoribonuclease activity involved in mature miRNA 3'-end processing	MOLECULAR_FUNCTION	1	0.0359476	1	0	1149	30841
[OVER]	GO:0017147	Wnt-protein binding	MOLECULAR_FUNCTION	1	0.0292082	3	16	1147	30825
[OVER]	GO:0031418	L-ascorbic acid binding	MOLECULAR_FUNCTION	1	0.0392958	2	7	1148	30834
[OVER]	GO:0016273	arginine N-methyltransferase activity	MOLECULAR_FUNCTION	1	0.0380284	3	18	1147	30823
[OVER]	GO:0016274	protein-arginine N-methyltransferase activity	MOLECULAR_FUNCTION	1	0.0380284	3	18	1147	30823
[OVER]	GO:0017069	snRNA binding	MOLECULAR_FUNCTION	1	0.0428895	3	19	1147	30822
[OVER]	GO:0042054	histone methyltransferase activity	MOLECULAR_FUNCTION	1	0.0207094	7	70	1143	30771
[OVER]	GO:0008134	transcription factor binding	MOLECULAR_FUNCTION	1	0.0249797	24	409	1126	30432
[OVER]	GO:0008138	protein tyrosine/serine/threonine phosphatase activity	MOLECULAR_FUNCTION	1	0.0357703	5	46	1145	30795
[OVER]	GO:0017076	purine nucleotide binding	MOLECULAR_FUNCTION	1	0.039802	97	2164	1053	28677
[OVER]	GO:0003725	double-stranded RNA binding	MOLECULAR_FUNCTION	1	0.0262288	5	42	1145	30799
[OVER]	GO:0003729	mRNA binding	MOLECULAR_FUNCTION	1	0.0280298	22	371	1128	30470
[OVER]	GO:0000224	peptide-N4-(N-acetyl-beta-glucosaminyl)asparagine amidase activity	MOLECULAR_FUNCTION	1	0.0359476	1	0	1149	30841
[OVER]	GO:0061630	ubiquitin protein ligase activity	MOLECULAR_FUNCTION	1	0.02423	15	221	1135	30620
[OVER]	GO:0008170	N-methyltransferase activity	MOLECULAR_FUNCTION	1	0.0177912	9	101	1141	30740
[OVER]	GO:0033592	RNA strand annealing activity	MOLECULAR_FUNCTION	1	0.0175871	2	4	1148	30837
[OVER]	GO:0043394	proteoglycan binding	MOLECULAR_FUNCTION	1	0.0479699	2	8	1148	30833
[OVER]	GO:0043395	heparan sulfate proteoglycan binding	MOLECULAR_FUNCTION	1	0.0479699	2	8	1148	30833
[OVER]	GO:0140666	annealing activity	MOLECULAR_FUNCTION	1	0.0240401	2	5	1148	30836
[OVER]	GO:0003743	translation initiation factor activity	MOLECULAR_FUNCTION	1	0.0447856	6	66	1144	30775
[OVER]	GO:0030619	U1 snRNA binding	MOLECULAR_FUNCTION	1	0.0175871	2	4	1148	30837
[OVER]	GO:0015453	oxidoreduction-driven active transmembrane transporter activity	MOLECULAR_FUNCTION	1	0.0327362	4	30	1146	30811
[OVER]	GO:0008233	peptidase activity	MOLECULAR_FUNCTION	1	0.0484102	51	1065	1099	29776
[OVER]	GO:0018024	histone-lysine N-methyltransferase activity	MOLECULAR_FUNCTION	1	0.0472008	5	50	1145	30791
[OVER]	GO:0052381	tRNA dimethylallyltransferase activity	MOLECULAR_FUNCTION	1	0.0359476	1	0	1149	30841
[OVER]	GO:0008276	protein methyltransferase activity	MOLECULAR_FUNCTION	1	0.0236419	8	89	1142	30752
[OVER]	GO:0031491	nucleosome binding	MOLECULAR_FUNCTION	1	0.0182782	3	13	1147	30828
[OVER]	GO:0016715	oxidoreductase activity, acting on paired donors, with incorporation or reduction of molecular oxygen, reduced ascorbate as one donor, and incorporation of one atom of oxygen	MOLECULAR_FUNCTION	1	0.0392958	2	7	1148	30834
[OVER]	GO:0004720	protein-lysine 6-oxidase activity	MOLECULAR_FUNCTION	1	0.0359476	1	0	1149	30841
[OVER]	GO:0003868	4-hydroxyphenylpyruvate dioxygenase activity	MOLECULAR_FUNCTION	1	0.0359476	1	0	1149	30841
[OVER]	GO:0004726	non-membrane spanning protein tyrosine phosphatase activity	MOLECULAR_FUNCTION	1	0.0312984	2	6	1148	30835
[OVER]	GO:0006807	nitrogen compound metabolic process	BIOLOGICAL_PROCESS	2.27967e-10	3.45802e-14	466	9216	684	21625
[OVER]	GO:0043170	macromolecule metabolic process	BIOLOGICAL_PROCESS	2.27967e-10	6.01416e-14	433	8433	717	22408
[OVER]	GO:0071704	organic substance metabolic process	BIOLOGICAL_PROCESS	2.68706e-08	1.19226e-11	506	10564	644	20277
[OVER]	GO:0008152	metabolic process	BIOLOGICAL_PROCESS	2.68706e-08	1.49098e-11	528	11141	622	19700
[OVER]	GO:0010467	gene expression	BIOLOGICAL_PROCESS	2.68706e-08	1.77223e-11	253	4475	897	26366
[OVER]	GO:0044237	cellular metabolic process	BIOLOGICAL_PROCESS	3.88951e-08	3.07836e-11	468	9662	682	21179
[OVER]	GO:0016070	RNA metabolic process	BIOLOGICAL_PROCESS	6.40673e-08	5.91572e-11	219	3768	931	27073
[OVER]	GO:0034641	cellular nitrogen compound metabolic process	BIOLOGICAL_PROCESS	9.32786e-08	9.8434e-11	294	5501	856	25340
[OVER]	GO:0090304	nucleic acid metabolic process	BIOLOGICAL_PROCESS	9.90737e-08	1.17618e-10	233	4111	917	26730
[OVER]	GO:0006139	nucleobase-containing compound metabolic process	BIOLOGICAL_PROCESS	1.61858e-07	2.13505e-10	260	4753	890	26088
[OVER]	GO:0044260	cellular macromolecule metabolic process	BIOLOGICAL_PROCESS	2.17377e-07	3.15413e-10	340	6655	810	24186
[OVER]	GO:0044238	primary metabolic process	BIOLOGICAL_PROCESS	2.24199e-07	3.54885e-10	478	10074	672	20767
[OVER]	GO:0046483	heterocycle metabolic process	BIOLOGICAL_PROCESS	2.73916e-07	4.69714e-10	264	4885	886	25956
[OVER]	GO:0006725	cellular aromatic compound metabolic process	BIOLOGICAL_PROCESS	2.82756e-07	5.59469e-10	270	5033	880	25808
[OVER]	GO:0009987	cellular process	BIOLOGICAL_PROCESS	2.82756e-07	5.38326e-10	743	17133	407	13708
[OVER]	GO:1901360	organic cyclic compound metabolic process	BIOLOGICAL_PROCESS	6.84343e-07	1.44433e-09	272	5130	878	25711
[OVER]	GO:0009059	macromolecule biosynthetic process	BIOLOGICAL_PROCESS	2.72049e-06	6.45389e-09	212	3828	938	27013
[OVER]	GO:0044271	cellular nitrogen compound biosynthetic process	BIOLOGICAL_PROCESS	2.72049e-06	6.45941e-09	215	3896	935	26945
[OVER]	GO:1903506	regulation of nucleic acid-templated transcription	BIOLOGICAL_PROCESS	2.80431e-06	7.39827e-09	152	2510	998	28331
[OVER]	GO:2001141	regulation of RNA biosynthetic process	BIOLOGICAL_PROCESS	2.80431e-06	7.39827e-09	152	2510	998	28331
[OVER]	GO:0032774	RNA biosynthetic process	BIOLOGICAL_PROCESS	3.04209e-06	8.82811e-09	159	2668	991	28173
[OVER]	GO:0006355	regulation of transcription, DNA-templated	BIOLOGICAL_PROCESS	3.04209e-06	8.46119e-09	151	2494	999	28347
[OVER]	GO:0097659	nucleic acid-templated transcription	BIOLOGICAL_PROCESS	4.52827e-06	1.37383e-08	158	2665	992	28176
[OVER]	GO:0050789	regulation of biological process	BIOLOGICAL_PROCESS	5.34335e-06	1.6916e-08	437	9308	713	21533
[OVER]	GO:0006351	transcription, DNA-templated	BIOLOGICAL_PROCESS	5.45289e-06	1.80768e-08	157	2655	993	28186
[OVER]	GO:0019219	regulation of nucleobase-containing compound metabolic process	BIOLOGICAL_PROCESS	5.45289e-06	1.87014e-08	164	2809	986	28032
[OVER]	GO:0034645	cellular macromolecule biosynthetic process	BIOLOGICAL_PROCESS	6.91831e-06	2.46398e-08	207	3782	943	27059
[OVER]	GO:0050794	regulation of cellular process	BIOLOGICAL_PROCESS	1.00835e-05	3.72428e-08	414	8787	736	22054
[OVER]	GO:0051252	regulation of RNA metabolic process	BIOLOGICAL_PROCESS	1.08834e-05	4.26278e-08	160	2758	990	28083
[OVER]	GO:0034654	nucleobase-containing compound biosynthetic process	BIOLOGICAL_PROCESS	1.08834e-05	4.30683e-08	176	3112	974	27729
[OVER]	GO:0010556	regulation of macromolecule biosynthetic process	BIOLOGICAL_PROCESS	1.16701e-05	4.7721e-08	163	2829	987	28012
[OVER]	GO:2000112	regulation of cellular macromolecule biosynthetic process	BIOLOGICAL_PROCESS	1.1814e-05	4.98677e-08	162	2809	988	28032
[OVER]	GO:0010468	regulation of gene expression	BIOLOGICAL_PROCESS	2.55702e-05	1.11307e-07	184	3338	966	27503
[OVER]	GO:0019438	aromatic compound biosynthetic process	BIOLOGICAL_PROCESS	3.35198e-05	1.50333e-07	178	3218	972	27623
[OVER]	GO:0009889	regulation of biosynthetic process	BIOLOGICAL_PROCESS	3.66235e-05	1.69084e-07	166	2955	984	27886
[OVER]	GO:0018130	heterocycle biosynthetic process	BIOLOGICAL_PROCESS	4.17067e-05	1.98053e-07	178	3232	972	27609
[OVER]	GO:0065007	biological regulation	BIOLOGICAL_PROCESS	4.19118e-05	2.04556e-07	468	10290	682	20551
[OVER]	GO:0031326	regulation of cellular biosynthetic process	BIOLOGICAL_PROCESS	4.70828e-05	2.36004e-07	165	2949	985	27892
[OVER]	GO:0060255	regulation of macromolecule metabolic process	BIOLOGICAL_PROCESS	4.84151e-05	2.49069e-07	225	4324	925	26517
[OVER]	GO:1901362	organic cyclic compound biosynthetic process	BIOLOGICAL_PROCESS	5.61009e-05	2.96008e-07	180	3298	970	27543
[OVER]	GO:0019222	regulation of metabolic process	BIOLOGICAL_PROCESS	7.63746e-05	4.13054e-07	235	4589	915	26252
[OVER]	GO:0031323	regulation of cellular metabolic process	BIOLOGICAL_PROCESS	0.00014056	7.78727e-07	216	4182	934	26659
[OVER]	GO:0051171	regulation of nitrogen compound metabolic process	BIOLOGICAL_PROCESS	0.000147656	8.37515e-07	209	4023	941	26818
[OVER]	GO:0080090	regulation of primary metabolic process	BIOLOGICAL_PROCESS	0.00016949	9.83718e-07	210	4056	940	26785
[OVER]	GO:1901564	organonitrogen compound metabolic process	BIOLOGICAL_PROCESS	0.000305732	1.81479e-06	291	6032	859	24809
[OVER]	GO:0009058	biosynthetic process	BIOLOGICAL_PROCESS	0.000324674	1.97006e-06	251	5071	899	25770
[OVER]	GO:0044249	cellular biosynthetic process	BIOLOGICAL_PROCESS	0.000348835	2.16267e-06	243	4886	907	25955
[OVER]	GO:0048519	negative regulation of biological process	BIOLOGICAL_PROCESS	0.000499704	3.16394e-06	185	3545	965	27296
[OVER]	GO:1901576	organic substance biosynthetic process	BIOLOGICAL_PROCESS	0.000549002	3.54849e-06	248	5040	902	25801
[OVER]	GO:0016318	ommatidial rotation	BIOLOGICAL_PROCESS	0.00139906	9.22738e-06	12	60	1138	30781
[OVER]	GO:0048523	negative regulation of cellular process	BIOLOGICAL_PROCESS	0.00292506	1.96779e-05	160	3077	990	27764
[OVER]	GO:0019538	protein metabolic process	BIOLOGICAL_PROCESS	0.00454087	3.1147e-05	236	4911	914	25930
[OVER]	GO:0072499	photoreceptor cell axon guidance	BIOLOGICAL_PROCESS	0.00525256	3.71158e-05	14	95	1136	30746
[OVER]	GO:0044267	cellular protein metabolic process	BIOLOGICAL_PROCESS	0.00525256	3.74144e-05	193	3893	957	26948
[OVER]	GO:0042127	regulation of cell population proliferation	BIOLOGICAL_PROCESS	0.0062401	4.52718e-05	45	621	1105	30220
[OVER]	GO:0008283	cell population proliferation	BIOLOGICAL_PROCESS	0.0069331	5.1214e-05	63	983	1087	29858
[OVER]	GO:0009892	negative regulation of metabolic process	BIOLOGICAL_PROCESS	0.00693671	5.21557e-05	104	1862	1046	28979
[OVER]	GO:0050768	negative regulation of neurogenesis	BIOLOGICAL_PROCESS	0.00838791	6.4722e-05	18	157	1132	30684
[OVER]	GO:0033044	regulation of chromosome organization	BIOLOGICAL_PROCESS	0.00838791	6.52798e-05	29	336	1121	30505
[OVER]	GO:0006366	transcription by RNA polymerase II	BIOLOGICAL_PROCESS	0.0113912	9.01558e-05	99	1779	1051	29062
[OVER]	GO:1903827	regulation of cellular protein localization	BIOLOGICAL_PROCESS	0.0123664	9.95053e-05	15	119	1135	30722
[OVER]	GO:0006396	RNA processing	BIOLOGICAL_PROCESS	0.012811	0.000104784	59	927	1091	29914
[OVER]	GO:0007423	sensory organ development	BIOLOGICAL_PROCESS	0.012811	0.000106463	83	1436	1067	29405
[OVER]	GO:0034504	protein localization to nucleus	BIOLOGICAL_PROCESS	0.0128262	0.000108281	15	120	1135	30721
[OVER]	GO:0007167	enzyme linked receptor protein signaling pathway	BIOLOGICAL_PROCESS	0.0132135	0.000113294	50	747	1100	30094
[OVER]	GO:0006357	regulation of transcription by RNA polymerase II	BIOLOGICAL_PROCESS	0.0155667	0.000135524	94	1689	1056	29152
[OVER]	GO:0010605	negative regulation of macromolecule metabolic process	BIOLOGICAL_PROCESS	0.0158319	0.000141183	98	1780	1052	29061
[OVER]	GO:0045934	negative regulation of nucleobase-containing compound metabolic process	BIOLOGICAL_PROCESS	0.0158319	0.000142009	55	856	1095	29985
[OVER]	GO:1903507	negative regulation of nucleic acid-templated transcription	BIOLOGICAL_PROCESS	0.0163316	0.0001508	52	797	1098	30044
[OVER]	GO:1902679	negative regulation of RNA biosynthetic process	BIOLOGICAL_PROCESS	0.0163316	0.0001508	52	797	1098	30044
[OVER]	GO:0071363	cellular response to growth factor stimulus	BIOLOGICAL_PROCESS	0.0176813	0.000165595	20	202	1130	30639
[OVER]	GO:0009887	animal organ morphogenesis	BIOLOGICAL_PROCESS	0.0205818	0.000198189	123	2366	1027	28475
[OVER]	GO:0070848	response to growth factor	BIOLOGICAL_PROCESS	0.0205818	0.000198173	20	205	1130	30636
[OVER]	GO:0051253	negative regulation of RNA metabolic process	BIOLOGICAL_PROCESS	0.025201	0.000245993	53	835	1097	30006
[OVER]	GO:0007389	pattern specification process	BIOLOGICAL_PROCESS	0.0252018	0.000249325	86	1543	1064	29298
[OVER]	GO:0045892	negative regulation of transcription, DNA-templated	BIOLOGICAL_PROCESS	0.0310585	0.000311364	50	782	1100	30059
[OVER]	GO:0048565	digestive tract development	BIOLOGICAL_PROCESS	0.0317911	0.000335482	22	248	1128	30593
[OVER]	GO:0010721	negative regulation of cell development	BIOLOGICAL_PROCESS	0.0317911	0.000322972	19	197	1131	30644
[OVER]	GO:0010629	negative regulation of gene expression	BIOLOGICAL_PROCESS	0.0317911	0.000330966	77	1359	1073	29482
[OVER]	GO:0055123	digestive system development	BIOLOGICAL_PROCESS	0.0317911	0.000335482	22	248	1128	30593
[OVER]	GO:0033043	regulation of organelle organization	BIOLOGICAL_PROCESS	0.0355609	0.000379954	62	1041	1088	29800
[OVER]	GO:0018193	peptidyl-amino acid modification	BIOLOGICAL_PROCESS	0.0363198	0.000397644	50	791	1100	30050
[OVER]	GO:0009890	negative regulation of biosynthetic process	BIOLOGICAL_PROCESS	0.0363198	0.000393904	60	1000	1090	29841
[OVER]	GO:0042714	dosage compensation complex assembly	BIOLOGICAL_PROCESS	0.0383594	0.000438793	3	2	1147	30839
[OVER]	GO:0003002	regionalization	BIOLOGICAL_PROCESS	0.0383594	0.00043004	79	1416	1071	29425
[OVER]	GO:0040029	regulation of gene expression, epigenetic	BIOLOGICAL_PROCESS	0.0383594	0.000440215	28	361	1122	30480
[OVER]	GO:0045596	negative regulation of cell differentiation	BIOLOGICAL_PROCESS	0.0383594	0.00043283	25	306	1125	30535
[OVER]	GO:0060573	cell fate specification involved in pattern specification	BIOLOGICAL_PROCESS	0.0385402	0.00044764	4	7	1146	30834
[OVER]	GO:0045665	negative regulation of neuron differentiation	BIOLOGICAL_PROCESS	0.0385402	0.000452457	9	55	1141	30786
[OVER]	GO:0007166	cell surface receptor signaling pathway	BIOLOGICAL_PROCESS	0.0385595	0.00045777	102	1936	1048	28905
[OVER]	GO:0150063	visual system development	BIOLOGICAL_PROCESS	0.0421744	0.000517375	68	1184	1082	29657
[OVER]	GO:0001654	eye development	BIOLOGICAL_PROCESS	0.0421744	0.000517375	68	1184	1082	29657
[OVER]	GO:0048880	sensory system development	BIOLOGICAL_PROCESS	0.0421744	0.000517375	68	1184	1082	29657
[OVER]	GO:0061320	pericardial nephrocyte differentiation	BIOLOGICAL_PROCESS	0.0473901	0.00058761	5	15	1145	30826
[OVER]	GO:0010558	negative regulation of macromolecule biosynthetic process	BIOLOGICAL_PROCESS	0.0474802	0.00059499	58	975	1092	29866
[OVER]	GO:0031327	negative regulation of cellular biosynthetic process	BIOLOGICAL_PROCESS	0.0488137	0.000618139	59	998	1091	29843
[OVER]	GO:0060429	epithelium development	BIOLOGICAL_PROCESS	0.0496014	0.000634657	136	2747	1014	28094
[OVER]	GO:0007494	midgut development	BIOLOGICAL_PROCESS	0.051696	0.000668277	11	85	1139	30756
[OVER]	GO:0031647	regulation of protein stability	BIOLOGICAL_PROCESS	0.054288	0.000715821	14	130	1136	30711
[OVER]	GO:0051172	negative regulation of nitrogen compound metabolic process	BIOLOGICAL_PROCESS	0.054288	0.000716106	77	1398	1073	29443
[OVER]	GO:0031324	negative regulation of cellular metabolic process	BIOLOGICAL_PROCESS	0.0555966	0.000740702	81	1489	1069	29352
[OVER]	GO:1903828	negative regulation of cellular protein localization	BIOLOGICAL_PROCESS	0.055634	0.000748538	5	16	1145	30825
[OVER]	GO:0032880	regulation of protein localization	BIOLOGICAL_PROCESS	0.0581208	0.000789664	21	248	1129	30593
[OVER]	GO:0051961	negative regulation of nervous system development	BIOLOGICAL_PROCESS	0.0599337	0.000822201	25	321	1125	30520
[OVER]	GO:1905634	regulation of protein localization to chromatin	BIOLOGICAL_PROCESS	0.0602812	0.000854072	3	3	1147	30838
[OVER]	GO:0008258	head involution	BIOLOGICAL_PROCESS	0.0602812	0.000858775	10	74	1140	30767
[OVER]	GO:0071922	regulation of cohesin loading	BIOLOGICAL_PROCESS	0.0602812	0.000854072	3	3	1147	30838
[OVER]	GO:0006086	acetyl-CoA biosynthetic process from pyruvate	BIOLOGICAL_PROCESS	0.0602812	0.000854072	3	3	1147	30838
[OVER]	GO:0010564	regulation of cell cycle process	BIOLOGICAL_PROCESS	0.0616256	0.000886055	29	398	1121	30443
[OVER]	GO:0001731	formation of translation preinitiation complex	BIOLOGICAL_PROCESS	0.0625319	0.000915584	4	9	1146	30832
[OVER]	GO:0033365	protein localization to organelle	BIOLOGICAL_PROCESS	0.0625319	0.000907725	26	342	1124	30499
[OVER]	GO:0002064	epithelial cell development	BIOLOGICAL_PROCESS	0.0648729	0.000958418	58	996	1092	29845
[OVER]	GO:0034660	ncRNA metabolic process	BIOLOGICAL_PROCESS	0.0682086	0.0010171	32	460	1118	30381
[OVER]	GO:0010977	negative regulation of neuron projection development	BIOLOGICAL_PROCESS	0.0682086	0.00102569	6	27	1144	30814
[OVER]	GO:0051170	import into nucleus	BIOLOGICAL_PROCESS	0.0685805	0.00104033	13	120	1137	30721
[OVER]	GO:2000113	negative regulation of cellular macromolecule biosynthetic process	BIOLOGICAL_PROCESS	0.073211	0.00112129	56	960	1094	29881
[OVER]	GO:0008347	glial cell migration	BIOLOGICAL_PROCESS	0.073211	0.00112989	10	77	1140	30764
[OVER]	GO:0030832	regulation of actin filament length	BIOLOGICAL_PROCESS	0.0747543	0.00117343	16	170	1134	30671
[OVER]	GO:0008064	regulation of actin polymerization or depolymerization	BIOLOGICAL_PROCESS	0.0747543	0.00117343	16	170	1134	30671
[OVER]	GO:0000479	endonucleolytic cleavage of tricistronic rRNA transcript (SSU-rRNA, 5.8S rRNA, LSU-rRNA)	BIOLOGICAL_PROCESS	0.0780333	0.00124549	4	10	1146	30831
[OVER]	GO:0000478	endonucleolytic cleavage involved in rRNA processing	BIOLOGICAL_PROCESS	0.0780333	0.00124549	4	10	1146	30831
[OVER]	GO:0035311	wing cell fate specification	BIOLOGICAL_PROCESS	0.0795788	0.00129115	2	0	1148	30841
[OVER]	GO:0070682	proteasome regulatory particle assembly	BIOLOGICAL_PROCESS	0.0795788	0.00129115	2	0	1148	30841
[OVER]	GO:0003006	developmental process involved in reproduction	BIOLOGICAL_PROCESS	0.0834236	0.00136453	115	2308	1035	28533
[OVER]	GO:0009653	anatomical structure morphogenesis	BIOLOGICAL_PROCESS	0.0855869	0.00141121	201	4384	949	26457
[OVER]	GO:0000469	cleavage involved in rRNA processing	BIOLOGICAL_PROCESS	0.0860221	0.00142973	5	19	1145	30822
[OVER]	GO:0048732	gland development	BIOLOGICAL_PROCESS	0.0878851	0.00147229	30	432	1120	30409
[OVER]	GO:0090130	tissue migration	BIOLOGICAL_PROCESS	0.0933019	0.00158765	35	534	1115	30307
[OVER]	GO:0051716	cellular response to stimulus	BIOLOGICAL_PROCESS	0.0933019	0.00157957	254	5713	896	25128
[OVER]	GO:0007474	imaginal disc-derived wing vein specification	BIOLOGICAL_PROCESS	0.0969637	0.00166275	13	127	1137	30714
[OVER]	GO:0007276	gamete generation	BIOLOGICAL_PROCESS	0.0979571	0.0016927	112	2253	1038	28588
[OVER]	GO:0030154	cell differentiation	BIOLOGICAL_PROCESS	0.0981437	0.00170937	214	4724	936	26117
[OVER]	GO:0048869	cellular developmental process	BIOLOGICAL_PROCESS	0.0981437	0.0017231	218	4824	932	26017
[OVER]	GO:0035309	wing and notum subfield formation	BIOLOGICAL_PROCESS	0.0981437	0.00173476	5	20	1145	30821
[OVER]	GO:0006606	protein import into nucleus	BIOLOGICAL_PROCESS	0.104654	0.00186365	12	113	1138	30728
[OVER]	GO:0009888	tissue development	BIOLOGICAL_PROCESS	0.106657	0.0019271	140	2928	1010	27913
[OVER]	GO:0022412	cellular process involved in reproduction in multicellular organism	BIOLOGICAL_PROCESS	0.106657	0.00192744	107	2145	1043	28696
[OVER]	GO:0010631	epithelial cell migration	BIOLOGICAL_PROCESS	0.107747	0.00196136	34	521	1116	30320
[OVER]	GO:0006418	tRNA aminoacylation for protein translation	BIOLOGICAL_PROCESS	0.109558	0.00202323	8	56	1142	30785
[OVER]	GO:0090132	epithelium migration	BIOLOGICAL_PROCESS	0.109558	0.00201916	34	522	1116	30319
[OVER]	GO:0061318	renal filtration cell differentiation	BIOLOGICAL_PROCESS	0.110629	0.00208489	5	21	1145	30820
[OVER]	GO:0061319	nephrocyte differentiation	BIOLOGICAL_PROCESS	0.110629	0.00208489	5	21	1145	30820
[OVER]	GO:0048749	compound eye development	BIOLOGICAL_PROCESS	0.110629	0.00208679	62	1121	1088	29720
[OVER]	GO:1902275	regulation of chromatin organization	BIOLOGICAL_PROCESS	0.111867	0.00212489	18	216	1132	30625
[OVER]	GO:0006432	phenylalanyl-tRNA aminoacylation	BIOLOGICAL_PROCESS	0.114489	0.00226531	3	5	1147	30836
[OVER]	GO:0042063	gliogenesis	BIOLOGICAL_PROCESS	0.114489	0.00221578	20	253	1130	30588
[OVER]	GO:0003151	outflow tract morphogenesis	BIOLOGICAL_PROCESS	0.114489	0.00226531	3	5	1147	30836
[OVER]	GO:0034085	establishment of sister chromatid cohesion	BIOLOGICAL_PROCESS	0.114489	0.00226531	3	5	1147	30836
[OVER]	GO:0007063	regulation of sister chromatid cohesion	BIOLOGICAL_PROCESS	0.114489	0.00226531	3	5	1147	30836
[OVER]	GO:0071921	cohesin loading	BIOLOGICAL_PROCESS	0.114489	0.00226531	3	5	1147	30836
[OVER]	GO:0048468	cell development	BIOLOGICAL_PROCESS	0.114608	0.00231303	188	4112	962	26729
[OVER]	GO:0050890	cognition	BIOLOGICAL_PROCESS	0.114608	0.00231253	38	609	1112	30232
[OVER]	GO:0007611	learning or memory	BIOLOGICAL_PROCESS	0.114608	0.00231253	38	609	1112	30232
[OVER]	GO:0048729	tissue morphogenesis	BIOLOGICAL_PROCESS	0.11528	0.00234178	97	1925	1053	28916
[OVER]	GO:0016458	gene silencing	BIOLOGICAL_PROCESS	0.116412	0.00238014	30	447	1120	30394
[OVER]	GO:0007169	transmembrane receptor protein tyrosine kinase signaling pathway	BIOLOGICAL_PROCESS	0.116513	0.00239758	36	569	1114	30272
[OVER]	GO:0033157	regulation of intracellular protein transport	BIOLOGICAL_PROCESS	0.118875	0.00249322	9	72	1141	30769
[OVER]	GO:0048138	germ-line cyst encapsulation	BIOLOGICAL_PROCESS	0.118875	0.0024826	7	45	1143	30796
[OVER]	GO:0043248	proteasome assembly	BIOLOGICAL_PROCESS	0.118875	0.00248386	5	22	1145	30819
[OVER]	GO:0042221	response to chemical	BIOLOGICAL_PROCESS	0.120688	0.00254717	158	3387	992	27454
[OVER]	GO:0043039	tRNA aminoacylation	BIOLOGICAL_PROCESS	0.12776	0.00271328	8	59	1142	30782
[OVER]	GO:0006397	mRNA processing	BIOLOGICAL_PROCESS	0.129091	0.00275857	34	533	1116	30308
[OVER]	GO:0050896	response to stimulus	BIOLOGICAL_PROCESS	0.132801	0.00296048	329	7691	821	23150
[OVER]	GO:0043412	macromolecule modification	BIOLOGICAL_PROCESS	0.132801	0.00294767	141	2988	1009	27853
[OVER]	GO:0008543	fibroblast growth factor receptor signaling pathway	BIOLOGICAL_PROCESS	0.132801	0.00293544	5	23	1145	30818
[OVER]	GO:0007110	meiosis I cytokinesis	BIOLOGICAL_PROCESS	0.132801	0.00293544	5	23	1145	30818
[OVER]	GO:0071774	response to fibroblast growth factor	BIOLOGICAL_PROCESS	0.132801	0.00293544	5	23	1145	30818
[OVER]	GO:0008154	actin polymerization or depolymerization	BIOLOGICAL_PROCESS	0.132801	0.00291384	17	205	1133	30636
[OVER]	GO:0044344	cellular response to fibroblast growth factor stimulus	BIOLOGICAL_PROCESS	0.132801	0.00293544	5	23	1145	30818
[OVER]	GO:0110053	regulation of actin filament organization	BIOLOGICAL_PROCESS	0.136081	0.00305154	17	206	1133	30635
[OVER]	GO:0007568	aging	BIOLOGICAL_PROCESS	0.137178	0.00309423	24	337	1126	30504
[OVER]	GO:0019953	sexual reproduction	BIOLOGICAL_PROCESS	0.140007	0.00319498	127	2658	1023	28183
[OVER]	GO:0044703	multi-organism reproductive process	BIOLOGICAL_PROCESS	0.140007	0.00319498	127	2658	1023	28183
[OVER]	GO:0048137	spermatocyte division	BIOLOGICAL_PROCESS	0.141518	0.00326327	6	35	1144	30806
[OVER]	GO:0043038	amino acid activation	BIOLOGICAL_PROCESS	0.141518	0.00326681	8	61	1142	30780
[OVER]	GO:0048592	eye morphogenesis	BIOLOGICAL_PROCESS	0.14632	0.00345487	54	970	1096	29871
[OVER]	GO:0071310	cellular response to organic substance	BIOLOGICAL_PROCESS	0.14632	0.00339799	45	773	1105	30068
[OVER]	GO:0090596	sensory organ morphogenesis	BIOLOGICAL_PROCESS	0.14632	0.00345487	54	970	1096	29871
[OVER]	GO:0051568	histone H3-K4 methylation	BIOLOGICAL_PROCESS	0.14632	0.00343182	7	48	1143	30793
[OVER]	GO:0002009	morphogenesis of an epithelium	BIOLOGICAL_PROCESS	0.148712	0.00353096	95	1907	1055	28934
[OVER]	GO:0006464	cellular protein modification process	BIOLOGICAL_PROCESS	0.150994	0.00362497	134	2837	1016	28004
[OVER]	GO:0036211	protein modification process	BIOLOGICAL_PROCESS	0.150994	0.00362497	134	2837	1016	28004
[OVER]	GO:0035170	lymph gland crystal cell differentiation	BIOLOGICAL_PROCESS	0.151564	0.00378077	2	1	1148	30840
[OVER]	GO:0016457	dosage compensation complex assembly involved in dosage compensation by hyperactivation of X chromosome	BIOLOGICAL_PROCESS	0.151564	0.00378077	2	1	1148	30840
[OVER]	GO:0051127	positive regulation of actin nucleation	BIOLOGICAL_PROCESS	0.151564	0.00378077	2	1	1148	30840
[OVER]	GO:0051093	negative regulation of developmental process	BIOLOGICAL_PROCESS	0.151564	0.003663	37	606	1113	30235
[OVER]	GO:0007529	establishment of synaptic specificity at neuromuscular junction	BIOLOGICAL_PROCESS	0.151564	0.00378077	2	1	1148	30840
[OVER]	GO:0045930	negative regulation of mitotic cell cycle	BIOLOGICAL_PROCESS	0.151564	0.0037986	11	108	1139	30733
[OVER]	GO:0007281	germ cell development	BIOLOGICAL_PROCESS	0.151564	0.00373417	95	1911	1055	28930
[OVER]	GO:0007427	epithelial cell migration, open tracheal system	BIOLOGICAL_PROCESS	0.151564	0.00375038	9	77	1141	30764
[OVER]	GO:0022008	neurogenesis	BIOLOGICAL_PROCESS	0.157152	0.00395937	136	2893	1014	27948
[OVER]	GO:0006479	protein methylation	BIOLOGICAL_PROCESS	0.158369	0.00405272	13	142	1137	30699
[OVER]	GO:0008213	protein alkylation	BIOLOGICAL_PROCESS	0.158369	0.00405272	13	142	1137	30699
[OVER]	GO:0070887	cellular response to chemical stimulus	BIOLOGICAL_PROCESS	0.158369	0.00401197	72	1383	1078	29458
[OVER]	GO:0042023	DNA endoreduplication	BIOLOGICAL_PROCESS	0.159689	0.00416396	6	37	1144	30804
[OVER]	GO:0006913	nucleocytoplasmic transport	BIOLOGICAL_PROCESS	0.159689	0.00419182	19	250	1131	30591
[OVER]	GO:0051169	nuclear transport	BIOLOGICAL_PROCESS	0.159689	0.00419182	19	250	1131	30591
[OVER]	GO:0002183	cytoplasmic translational initiation	BIOLOGICAL_PROCESS	0.159689	0.00417927	4	15	1146	30826
[OVER]	GO:0048139	female germ-line cyst encapsulation	BIOLOGICAL_PROCESS	0.159689	0.00416396	6	37	1144	30804
[OVER]	GO:0042308	negative regulation of protein import into nucleus	BIOLOGICAL_PROCESS	0.167629	0.00459924	3	7	1147	30834
[OVER]	GO:0001745	compound eye morphogenesis	BIOLOGICAL_PROCESS	0.167629	0.00457209	51	918	1099	29923
[OVER]	GO:0016571	histone methylation	BIOLOGICAL_PROCESS	0.167629	0.00447644	12	127	1138	30714
[OVER]	GO:2001252	positive regulation of chromosome organization	BIOLOGICAL_PROCESS	0.167629	0.00459084	11	111	1139	30730
[OVER]	GO:1900181	negative regulation of protein localization to nucleus	BIOLOGICAL_PROCESS	0.167629	0.00459924	3	7	1147	30834
[OVER]	GO:0071168	protein localization to chromatin	BIOLOGICAL_PROCESS	0.167629	0.00459924	3	7	1147	30834
[OVER]	GO:0007051	spindle organization	BIOLOGICAL_PROCESS	0.167629	0.00450371	22	309	1128	30532
[OVER]	GO:0007613	memory	BIOLOGICAL_PROCESS	0.167629	0.00454193	27	408	1123	30433
[OVER]	GO:1904590	negative regulation of protein import	BIOLOGICAL_PROCESS	0.167629	0.00459924	3	7	1147	30834
[OVER]	GO:0045010	actin nucleation	BIOLOGICAL_PROCESS	0.168122	0.00463494	7	51	1143	30790
[OVER]	GO:0030707	ovarian follicle cell development	BIOLOGICAL_PROCESS	0.168519	0.00466812	50	897	1100	29944
[OVER]	GO:0001667	ameboidal-type cell migration	BIOLOGICAL_PROCESS	0.169192	0.00470907	35	574	1115	30267
[OVER]	GO:0010638	positive regulation of organelle organization	BIOLOGICAL_PROCESS	0.17181	0.00480462	24	350	1126	30491
[OVER]	GO:0051241	negative regulation of multicellular organismal process	BIOLOGICAL_PROCESS	0.175842	0.00494055	36	597	1114	30244
[OVER]	GO:0032502	developmental process	BIOLOGICAL_PROCESS	0.17905	0.0050543	311	7300	839	23541
[OVER]	GO:0009719	response to endogenous stimulus	BIOLOGICAL_PROCESS	0.183508	0.00520435	39	663	1111	30178
[OVER]	GO:0048513	animal organ development	BIOLOGICAL_PROCESS	0.195158	0.00556049	163	3584	987	27257
[OVER]	GO:0007173	epidermal growth factor receptor signaling pathway	BIOLOGICAL_PROCESS	0.198015	0.00569414	18	239	1132	30602
[OVER]	GO:0038127	ERBB signaling pathway	BIOLOGICAL_PROCESS	0.198015	0.00569414	18	239	1132	30602
[OVER]	GO:0030838	positive regulation of actin filament polymerization	BIOLOGICAL_PROCESS	0.206118	0.00595433	10	99	1140	30742
[OVER]	GO:0051603	proteolysis involved in cellular protein catabolic process	BIOLOGICAL_PROCESS	0.213101	0.00621229	33	543	1117	30298
[OVER]	GO:0000003	reproduction	BIOLOGICAL_PROCESS	0.213101	0.00619265	140	3031	1010	27810
[OVER]	GO:0000398	mRNA splicing, via spliceosome	BIOLOGICAL_PROCESS	0.213801	0.00634408	26	399	1124	30442
[OVER]	GO:0000377	RNA splicing, via transesterification reactions with bulged adenosine as nucleophile	BIOLOGICAL_PROCESS	0.213801	0.00634408	26	399	1124	30442
[OVER]	GO:0000375	RNA splicing, via transesterification reactions	BIOLOGICAL_PROCESS	0.213801	0.00634408	26	399	1124	30442
[OVER]	GO:0000904	cell morphogenesis involved in differentiation	BIOLOGICAL_PROCESS	0.213801	0.00635512	83	1668	1067	29173
[OVER]	GO:0007399	nervous system development	BIOLOGICAL_PROCESS	0.213801	0.0063737	160	3524	990	27317
[OVER]	GO:0010632	regulation of epithelial cell migration	BIOLOGICAL_PROCESS	0.216994	0.00649752	6	41	1144	30800
[OVER]	GO:0003382	epithelial cell morphogenesis	BIOLOGICAL_PROCESS	0.223436	0.00673671	9	85	1141	30756
[OVER]	GO:0002066	columnar/cuboidal epithelial cell development	BIOLOGICAL_PROCESS	0.223436	0.00677882	49	894	1101	29947
[OVER]	GO:0034470	ncRNA processing	BIOLOGICAL_PROCESS	0.223436	0.0067716	22	321	1128	30520
[OVER]	GO:0002065	columnar/cuboidal epithelial cell differentiation	BIOLOGICAL_PROCESS	0.225653	0.00687584	50	917	1100	29924
[OVER]	GO:0000460	maturation of 5.8S rRNA	BIOLOGICAL_PROCESS	0.227436	0.00696017	5	29	1145	30812
[OVER]	GO:0022414	reproductive process	BIOLOGICAL_PROCESS	0.229008	0.00703851	137	2970	1013	27871
[OVER]	GO:0030833	regulation of actin filament polymerization	BIOLOGICAL_PROCESS	0.231938	0.00715915	13	153	1137	30688
[OVER]	GO:0042067	establishment of ommatidial planar polarity	BIOLOGICAL_PROCESS	0.232613	0.00722481	14	171	1136	30670
[OVER]	GO:0046533	negative regulation of photoreceptor cell differentiation	BIOLOGICAL_PROCESS	0.232613	0.00724136	4	18	1146	30823
[OVER]	GO:0072344	rescue of stalled ribosome	BIOLOGICAL_PROCESS	0.233153	0.00738118	2	2	1148	30839
[OVER]	GO:1900180	regulation of protein localization to nucleus	BIOLOGICAL_PROCESS	0.233153	0.00731154	7	56	1143	30785
[OVER]	GO:0060305	regulation of cell diameter	BIOLOGICAL_PROCESS	0.233153	0.00738118	2	2	1148	30839
[OVER]	GO:0007023	post-chaperonin tubulin folding pathway	BIOLOGICAL_PROCESS	0.233153	0.00738118	2	2	1148	30839
[OVER]	GO:0000902	cell morphogenesis	BIOLOGICAL_PROCESS	0.234456	0.00748429	96	1987	1054	28854
[OVER]	GO:0030855	epithelial cell differentiation	BIOLOGICAL_PROCESS	0.234456	0.00745917	60	1147	1090	29694
[OVER]	GO:0048542	lymph gland development	BIOLOGICAL_PROCESS	0.239794	0.00771465	12	137	1138	30704
[OVER]	GO:0016570	histone modification	BIOLOGICAL_PROCESS	0.239794	0.00771796	23	345	1127	30496
[OVER]	GO:0001764	neuron migration	BIOLOGICAL_PROCESS	0.241773	0.00799065	3	9	1147	30832
[OVER]	GO:0031507	heterochromatin assembly	BIOLOGICAL_PROCESS	0.241773	0.00798107	16	210	1134	30631
[OVER]	GO:0090317	negative regulation of intracellular protein transport	BIOLOGICAL_PROCESS	0.241773	0.00799065	3	9	1147	30832
[OVER]	GO:0035385	Roundabout signaling pathway	BIOLOGICAL_PROCESS	0.241773	0.00799065	3	9	1147	30832
[OVER]	GO:0048731	system development	BIOLOGICAL_PROCESS	0.241773	0.00806866	227	5223	923	25618
[OVER]	GO:0007165	signal transduction	BIOLOGICAL_PROCESS	0.241773	0.008065	203	4619	947	26222
[OVER]	GO:0045814	negative regulation of gene expression, epigenetic	BIOLOGICAL_PROCESS	0.241773	0.00798107	16	210	1134	30631
[OVER]	GO:0046823	negative regulation of nucleocytoplasmic transport	BIOLOGICAL_PROCESS	0.241773	0.00799065	3	9	1147	30832
[OVER]	GO:0045610	regulation of hemocyte differentiation	BIOLOGICAL_PROCESS	0.241773	0.00803062	8	72	1142	30769
[OVER]	GO:0043604	amide biosynthetic process	BIOLOGICAL_PROCESS	0.248009	0.00830949	46	838	1104	30003
[OVER]	GO:0006399	tRNA metabolic process	BIOLOGICAL_PROCESS	0.250623	0.00852019	15	193	1135	30648
[OVER]	GO:0007488	histoblast morphogenesis	BIOLOGICAL_PROCESS	0.250623	0.00852036	4	19	1146	30822
[OVER]	GO:0044257	cellular protein catabolic process	BIOLOGICAL_PROCESS	0.250623	0.00852931	33	556	1117	30285
[OVER]	GO:0032387	negative regulation of intracellular transport	BIOLOGICAL_PROCESS	0.250623	0.00852036	4	19	1146	30822
[OVER]	GO:0018205	peptidyl-lysine modification	BIOLOGICAL_PROCESS	0.252695	0.00863318	18	250	1132	30591
[OVER]	GO:0000226	microtubule cytoskeleton organization	BIOLOGICAL_PROCESS	0.254147	0.00875666	47	863	1103	29978
[OVER]	GO:0010259	multicellular organism aging	BIOLOGICAL_PROCESS	0.254147	0.00874945	22	329	1128	30512
[OVER]	GO:0007432	salivary gland boundary specification	BIOLOGICAL_PROCESS	0.254147	0.00878333	6	44	1144	30797
[OVER]	GO:0032956	regulation of actin cytoskeleton organization	BIOLOGICAL_PROCESS	0.257929	0.0090161	21	310	1129	30531
[OVER]	GO:0032970	regulation of actin filament-based process	BIOLOGICAL_PROCESS	0.257929	0.0090161	21	310	1129	30531
[OVER]	GO:0070828	heterochromatin organization	BIOLOGICAL_PROCESS	0.257929	0.00899687	16	213	1134	30628
[OVER]	GO:0046530	photoreceptor cell differentiation	BIOLOGICAL_PROCESS	0.268365	0.00941632	39	690	1111	30151
[OVER]	GO:0017038	protein import	BIOLOGICAL_PROCESS	0.270132	0.00951396	13	159	1137	30682
[OVER]	GO:0035295	tube development	BIOLOGICAL_PROCESS	0.275937	0.00997155	100	2106	1050	28735
[OVER]	GO:2000274	regulation of epithelial cell migration, open tracheal system	BIOLOGICAL_PROCESS	0.275937	0.00993849	4	20	1146	30821
[OVER]	GO:0001672	regulation of chromatin assembly or disassembly	BIOLOGICAL_PROCESS	0.275937	0.00993849	4	20	1146	30821
[OVER]	GO:1905269	positive regulation of chromatin organization	BIOLOGICAL_PROCESS	0.275937	0.00997319	9	91	1141	30750
[OVER]	GO:0032504	multicellular organism reproduction	BIOLOGICAL_PROCESS	0.275937	0.00988792	128	2783	1022	28058
[OVER]	GO:0008589	regulation of smoothened signaling pathway	BIOLOGICAL_PROCESS	0.275937	0.00990719	12	142	1138	30699
[OVER]	GO:0007298	border follicle cell migration	BIOLOGICAL_PROCESS	0.275937	0.00997119	26	415	1124	30426
[OVER]	GO:0046665	amnioserosa maintenance	BIOLOGICAL_PROCESS	0.278793	0.0101132	3	10	1147	30831
[OVER]	GO:0006325	chromatin organization	BIOLOGICAL_PROCESS	0.285083	0.010379	55	1053	1095	29788
[OVER]	GO:0008356	asymmetric cell division	BIOLOGICAL_PROCESS	0.285556	0.0104339	23	355	1127	30486
[OVER]	GO:0016477	cell migration	BIOLOGICAL_PROCESS	0.287038	0.0105489	49	918	1101	29923
[OVER]	GO:0008380	RNA splicing	BIOLOGICAL_PROCESS	0.287038	0.0105729	27	438	1123	30403
[OVER]	GO:0009790	embryo development	BIOLOGICAL_PROCESS	0.287038	0.0106016	80	1635	1070	29206
[OVER]	GO:1901565	organonitrogen compound catabolic process	BIOLOGICAL_PROCESS	0.288641	0.0107327	47	874	1103	29967
[OVER]	GO:0048699	generation of neurons	BIOLOGICAL_PROCESS	0.288641	0.0107369	128	2791	1022	28050
[OVER]	GO:0043161	proteasome-mediated ubiquitin-dependent protein catabolic process	BIOLOGICAL_PROCESS	0.291914	0.0108972	21	316	1129	30525
[OVER]	GO:0048609	multicellular organismal reproductive process	BIOLOGICAL_PROCESS	0.293398	0.0109913	125	2720	1025	28121
[OVER]	GO:2000177	regulation of neural precursor cell proliferation	BIOLOGICAL_PROCESS	0.298595	0.0114281	10	110	1140	30731
[OVER]	GO:0036213	contractile ring contraction	BIOLOGICAL_PROCESS	0.298595	0.0115011	4	21	1146	30820
[OVER]	GO:0072001	renal system development	BIOLOGICAL_PROCESS	0.298595	0.0113304	15	200	1135	30641
[OVER]	GO:0001655	urogenital system development	BIOLOGICAL_PROCESS	0.298595	0.0113304	15	200	1135	30641
[OVER]	GO:0000916	actomyosin contractile ring contraction	BIOLOGICAL_PROCESS	0.298595	0.0115011	4	21	1146	30820
[OVER]	GO:0033045	regulation of sister chromatid segregation	BIOLOGICAL_PROCESS	0.298595	0.0114281	10	110	1140	30731
[OVER]	GO:0045787	positive regulation of cell cycle	BIOLOGICAL_PROCESS	0.298595	0.0114374	12	145	1138	30696
[OVER]	GO:0071840	cellular component organization or biogenesis	BIOLOGICAL_PROCESS	0.298595	0.0114052	303	7209	847	23632
[OVER]	GO:0009880	embryonic pattern specification	BIOLOGICAL_PROCESS	0.298899	0.0115522	40	722	1110	30119
[OVER]	GO:0030041	actin filament polymerization	BIOLOGICAL_PROCESS	0.305515	0.0119053	13	164	1137	30677
[OVER]	GO:0031468	nuclear membrane reassembly	BIOLOGICAL_PROCESS	0.305515	0.0120094	2	3	1148	30838
[OVER]	GO:0060623	regulation of chromosome condensation	BIOLOGICAL_PROCESS	0.305515	0.0120094	2	3	1148	30838
[OVER]	GO:0007021	tubulin complex assembly	BIOLOGICAL_PROCESS	0.305515	0.0120094	2	3	1148	30838
[OVER]	GO:0007211	octopamine or tyramine signaling pathway	BIOLOGICAL_PROCESS	0.305515	0.0120094	2	3	1148	30838
[OVER]	GO:0035282	segmentation	BIOLOGICAL_PROCESS	0.308465	0.0121661	42	769	1108	30072
[OVER]	GO:0000122	negative regulation of transcription by RNA polymerase II	BIOLOGICAL_PROCESS	0.309623	0.0122526	29	486	1121	30355
[OVER]	GO:0045799	positive regulation of chromatin assembly or disassembly	BIOLOGICAL_PROCESS	0.315622	0.0125316	3	11	1147	30830
[OVER]	GO:0072594	establishment of protein localization to organelle	BIOLOGICAL_PROCESS	0.31706	0.0126724	16	222	1134	30619
[OVER]	GO:0030490	maturation of SSU-rRNA	BIOLOGICAL_PROCESS	0.31706	0.0126566	6	48	1144	30793
[OVER]	GO:0060562	epithelial tube morphogenesis	BIOLOGICAL_PROCESS	0.31769	0.0127705	73	1484	1077	29357
[OVER]	GO:0031146	SCF-dependent proteasomal ubiquitin-dependent protein catabolic process	BIOLOGICAL_PROCESS	0.31769	0.0127814	7	63	1143	30778
[OVER]	GO:0051674	localization of cell	BIOLOGICAL_PROCESS	0.321022	0.0129577	52	998	1098	29843
[OVER]	GO:0043043	peptide biosynthetic process	BIOLOGICAL_PROCESS	0.32205	0.0130417	43	795	1107	30046
[OVER]	GO:0032386	regulation of intracellular transport	BIOLOGICAL_PROCESS	0.322179	0.0130895	11	130	1139	30711
[OVER]	GO:0023041	neuronal signal transduction	BIOLOGICAL_PROCESS	0.323125	0.0132131	4	22	1146	30819
[OVER]	GO:0051704	multi-organism process	BIOLOGICAL_PROCESS	0.323125	0.0131841	145	3230	1005	27611
[OVER]	GO:0042274	ribosomal small subunit biogenesis	BIOLOGICAL_PROCESS	0.335229	0.0137523	7	64	1143	30777
[OVER]	GO:0007549	dosage compensation	BIOLOGICAL_PROCESS	0.335301	0.0137995	5	35	1145	30806
[OVER]	GO:0006412	translation	BIOLOGICAL_PROCESS	0.335838	0.0138659	38	687	1112	30154
[OVER]	GO:0032501	multicellular organismal process	BIOLOGICAL_PROCESS	0.337202	0.0139667	348	8404	802	22437
[OVER]	GO:0032989	cellular component morphogenesis	BIOLOGICAL_PROCESS	0.338513	0.0141267	104	2233	1046	28608
[OVER]	GO:0007140	male meiotic nuclear division	BIOLOGICAL_PROCESS	0.338513	0.0141549	10	114	1140	30727
[OVER]	GO:0071495	cellular response to endogenous stimulus	BIOLOGICAL_PROCESS	0.338513	0.0141184	34	600	1116	30241
[OVER]	GO:0051493	regulation of cytoskeleton organization	BIOLOGICAL_PROCESS	0.341566	0.0143277	30	514	1120	30327
[OVER]	GO:0061351	neural precursor cell proliferation	BIOLOGICAL_PROCESS	0.34451	0.0144966	19	285	1131	30556
[OVER]	GO:0007616	long-term memory	BIOLOGICAL_PROCESS	0.346893	0.0146426	16	226	1134	30615
[OVER]	GO:0048870	cell motility	BIOLOGICAL_PROCESS	0.348115	0.0147401	51	983	1099	29858
[OVER]	GO:0045786	negative regulation of cell cycle	BIOLOGICAL_PROCESS	0.349972	0.0148649	14	188	1136	30653
[OVER]	GO:0032990	cell part morphogenesis	BIOLOGICAL_PROCESS	0.352767	0.0152601	77	1592	1073	29249
[OVER]	GO:0006384	transcription initiation from RNA polymerase III promoter	BIOLOGICAL_PROCESS	0.352767	0.015252	3	12	1147	30829
[OVER]	GO:0030708	germarium-derived female germ-line cyst encapsulation	BIOLOGICAL_PROCESS	0.352767	0.0152628	5	36	1145	30805
[OVER]	GO:0002121	inter-male aggressive behavior	BIOLOGICAL_PROCESS	0.352767	0.0152628	5	36	1145	30805
[OVER]	GO:0051125	regulation of actin nucleation	BIOLOGICAL_PROCESS	0.352767	0.0150791	4	23	1146	30818
[OVER]	GO:0031058	positive regulation of histone modification	BIOLOGICAL_PROCESS	0.352767	0.0150791	4	23	1146	30818
[OVER]	GO:0016072	rRNA metabolic process	BIOLOGICAL_PROCESS	0.35315	0.01536	13	170	1137	30671
[OVER]	GO:0032259	methylation	BIOLOGICAL_PROCESS	0.35315	0.0153726	17	247	1133	30594
[OVER]	GO:0006508	proteolysis	BIOLOGICAL_PROCESS	0.356891	0.0156296	81	1689	1069	29152
[OVER]	GO:0008340	determination of adult lifespan	BIOLOGICAL_PROCESS	0.356891	0.0155987	21	328	1129	30513
[OVER]	GO:0051983	regulation of chromosome segregation	BIOLOGICAL_PROCESS	0.357148	0.015688	10	116	1140	30725
[OVER]	GO:0046822	regulation of nucleocytoplasmic transport	BIOLOGICAL_PROCESS	0.359768	0.0158505	7	66	1143	30775
[OVER]	GO:0006928	movement of cell or subcellular component	BIOLOGICAL_PROCESS	0.361514	0.0159751	98	2099	1052	28742
[OVER]	GO:0044786	cell cycle DNA replication	BIOLOGICAL_PROCESS	0.366698	0.0162525	6	51	1144	30790
[OVER]	GO:0120039	plasma membrane bounded cell projection morphogenesis	BIOLOGICAL_PROCESS	0.368188	0.0164157	76	1574	1074	29267
[OVER]	GO:0048858	cell projection morphogenesis	BIOLOGICAL_PROCESS	0.368188	0.0164157	76	1574	1074	29267
[OVER]	GO:0042461	photoreceptor cell development	BIOLOGICAL_PROCESS	0.373629	0.0167076	26	435	1124	30406
[OVER]	GO:0007292	female gamete generation	BIOLOGICAL_PROCESS	0.376871	0.0169023	86	1815	1064	29026
[OVER]	GO:0106036	assembly of apicomedial cortex actomyosin	BIOLOGICAL_PROCESS	0.379013	0.0175871	2	4	1148	30837
[OVER]	GO:0031345	negative regulation of cell projection organization	BIOLOGICAL_PROCESS	0.379013	0.017593	6	52	1144	30789
[OVER]	GO:0032875	regulation of DNA endoreduplication	BIOLOGICAL_PROCESS	0.379013	0.0175871	2	4	1148	30837
[OVER]	GO:0030163	protein catabolic process	BIOLOGICAL_PROCESS	0.379013	0.0173796	33	588	1117	30253
[OVER]	GO:0030726	male germline ring canal formation	BIOLOGICAL_PROCESS	0.379013	0.0175871	2	4	1148	30837
[OVER]	GO:0010033	response to organic substance	BIOLOGICAL_PROCESS	0.379013	0.0175983	66	1343	1084	29498
[OVER]	GO:0090169	regulation of spindle assembly	BIOLOGICAL_PROCESS	0.379013	0.0175871	2	4	1148	30837
[OVER]	GO:0051301	cell division	BIOLOGICAL_PROCESS	0.379013	0.0175965	42	789	1108	30052
[OVER]	GO:0097010	eukaryotic translation initiation factor 4F complex assembly	BIOLOGICAL_PROCESS	0.379013	0.0175871	2	4	1148	30837
[OVER]	GO:0045875	negative regulation of sister chromatid cohesion	BIOLOGICAL_PROCESS	0.379013	0.0175871	2	4	1148	30837
[OVER]	GO:0032271	regulation of protein polymerization	BIOLOGICAL_PROCESS	0.379013	0.0173509	13	173	1137	30668
[OVER]	GO:0032273	positive regulation of protein polymerization	BIOLOGICAL_PROCESS	0.379013	0.017341	10	118	1140	30723
[OVER]	GO:0090068	positive regulation of cell cycle process	BIOLOGICAL_PROCESS	0.379433	0.0177683	8	84	1142	30757
[OVER]	GO:0061333	renal tubule morphogenesis	BIOLOGICAL_PROCESS	0.379433	0.0177912	9	101	1141	30740
[OVER]	GO:0009968	negative regulation of signal transduction	BIOLOGICAL_PROCESS	0.379433	0.017818	48	926	1102	29915
[OVER]	GO:0007443	Malpighian tubule morphogenesis	BIOLOGICAL_PROCESS	0.379433	0.0177912	9	101	1141	30740
[OVER]	GO:0044772	mitotic cell cycle phase transition	BIOLOGICAL_PROCESS	0.381898	0.0180345	16	232	1134	30609
[OVER]	GO:0008284	positive regulation of cell population proliferation	BIOLOGICAL_PROCESS	0.381898	0.0180061	14	193	1136	30648
[OVER]	GO:0035272	exocrine system development	BIOLOGICAL_PROCESS	0.384903	0.0182779	20	313	1130	30528
[OVER]	GO:0007431	salivary gland development	BIOLOGICAL_PROCESS	0.384903	0.0182779	20	313	1130	30528
[OVER]	GO:0035160	maintenance of epithelial integrity, open tracheal system	BIOLOGICAL_PROCESS	0.38834	0.0184924	5	38	1145	30803
[OVER]	GO:0006364	rRNA processing	BIOLOGICAL_PROCESS	0.390426	0.0186432	12	156	1138	30685
[OVER]	GO:0034968	histone lysine methylation	BIOLOGICAL_PROCESS	0.391895	0.0187651	9	102	1141	30739
[OVER]	GO:0048477	oogenesis	BIOLOGICAL_PROCESS	0.392185	0.0189967	82	1729	1068	29112
[OVER]	GO:1903508	positive regulation of nucleic acid-templated transcription	BIOLOGICAL_PROCESS	0.392185	0.0190369	49	953	1101	29888
[OVER]	GO:0048667	cell morphogenesis involved in neuron differentiation	BIOLOGICAL_PROCESS	0.392185	0.0190376	75	1562	1075	29279
[OVER]	GO:1902680	positive regulation of RNA biosynthetic process	BIOLOGICAL_PROCESS	0.392185	0.0190369	49	953	1101	29888
[OVER]	GO:0007154	cell communication	BIOLOGICAL_PROCESS	0.392185	0.0189488	233	5489	917	25352
[OVER]	GO:0022402	cell cycle process	BIOLOGICAL_PROCESS	0.400151	0.0194771	61	1233	1089	29608
[OVER]	GO:0023052	signaling	BIOLOGICAL_PROCESS	0.40491	0.0197621	229	5393	921	25448
[OVER]	GO:0016043	cellular component organization	BIOLOGICAL_PROCESS	0.405301	0.0198347	292	7010	858	23831
[OVER]	GO:0045879	negative regulation of smoothened signaling pathway	BIOLOGICAL_PROCESS	0.407083	0.0199756	8	86	1142	30755
[OVER]	GO:0010498	proteasomal protein catabolic process	BIOLOGICAL_PROCESS	0.407988	0.0200738	21	337	1129	30504
[OVER]	GO:0043414	macromolecule methylation	BIOLOGICAL_PROCESS	0.414781	0.0204628	15	216	1135	30625
[OVER]	GO:0001706	endoderm formation	BIOLOGICAL_PROCESS	0.432835	0.0216127	3	14	1147	30827
[OVER]	GO:0043523	regulation of neuron apoptotic process	BIOLOGICAL_PROCESS	0.432835	0.0216389	4	26	1146	30815
[OVER]	GO:0060541	respiratory system development	BIOLOGICAL_PROCESS	0.432835	0.0215493	35	643	1115	30198
[OVER]	GO:0002224	toll-like receptor signaling pathway	BIOLOGICAL_PROCESS	0.432835	0.0216389	4	26	1146	30815
[OVER]	GO:0006085	acetyl-CoA biosynthetic process	BIOLOGICAL_PROCESS	0.432835	0.0216127	3	14	1147	30827
[OVER]	GO:0048812	neuron projection morphogenesis	BIOLOGICAL_PROCESS	0.433945	0.0217994	75	1573	1075	29268
[OVER]	GO:0051254	positive regulation of RNA metabolic process	BIOLOGICAL_PROCESS	0.433945	0.0218089	52	1031	1098	29810
[OVER]	GO:0050821	protein stabilization	BIOLOGICAL_PROCESS	0.436839	0.0220696	7	71	1143	30770
[OVER]	GO:0051090	regulation of DNA-binding transcription factor activity	BIOLOGICAL_PROCESS	0.436839	0.0220646	6	55	1144	30786
[OVER]	GO:0035193	larval central nervous system remodeling	BIOLOGICAL_PROCESS	0.442488	0.0240401	2	5	1148	30836
[OVER]	GO:2000178	negative regulation of neural precursor cell proliferation	BIOLOGICAL_PROCESS	0.442488	0.0234903	7	72	1143	30769
[OVER]	GO:0019941	modification-dependent protein catabolic process	BIOLOGICAL_PROCESS	0.442488	0.0236561	29	515	1121	30326
[OVER]	GO:0001763	morphogenesis of a branching structure	BIOLOGICAL_PROCESS	0.442488	0.0228602	12	161	1138	30680
[OVER]	GO:0060219	camera-type eye photoreceptor cell differentiation	BIOLOGICAL_PROCESS	0.442488	0.0240401	2	5	1148	30836
[OVER]	GO:0048593	camera-type eye morphogenesis	BIOLOGICAL_PROCESS	0.442488	0.0240401	2	5	1148	30836
[OVER]	GO:0042420	dopamine catabolic process	BIOLOGICAL_PROCESS	0.442488	0.0240401	2	5	1148	30836
[OVER]	GO:0042424	catecholamine catabolic process	BIOLOGICAL_PROCESS	0.442488	0.0240401	2	5	1148	30836
[OVER]	GO:0044728	DNA methylation or demethylation	BIOLOGICAL_PROCESS	0.442488	0.0240401	2	5	1148	30836
[OVER]	GO:0042052	rhabdomere development	BIOLOGICAL_PROCESS	0.442488	0.0230703	10	124	1140	30717
[OVER]	GO:0035044	sperm aster formation	BIOLOGICAL_PROCESS	0.442488	0.0240401	2	5	1148	30836
[OVER]	GO:0006511	ubiquitin-dependent protein catabolic process	BIOLOGICAL_PROCESS	0.442488	0.0236561	29	515	1121	30326
[OVER]	GO:0060042	retina morphogenesis in camera-type eye	BIOLOGICAL_PROCESS	0.442488	0.0240401	2	5	1148	30836
[OVER]	GO:0048856	anatomical structure development	BIOLOGICAL_PROCESS	0.442488	0.0228992	292	7033	858	23808
[OVER]	GO:0046333	octopamine metabolic process	BIOLOGICAL_PROCESS	0.442488	0.0240401	2	5	1148	30836
[OVER]	GO:1902751	positive regulation of cell cycle G2/M phase transition	BIOLOGICAL_PROCESS	0.442488	0.0240401	2	5	1148	30836
[OVER]	GO:1902692	regulation of neuroblast proliferation	BIOLOGICAL_PROCESS	0.442488	0.0230488	9	106	1141	30735
[OVER]	GO:0042670	retinal cone cell differentiation	BIOLOGICAL_PROCESS	0.442488	0.0240401	2	5	1148	30836
[OVER]	GO:0042689	regulation of crystal cell differentiation	BIOLOGICAL_PROCESS	0.442488	0.0240401	2	5	1148	30836
[OVER]	GO:0007015	actin filament organization	BIOLOGICAL_PROCESS	0.442488	0.0238092	26	450	1124	30391
[OVER]	GO:0007098	centrosome cycle	BIOLOGICAL_PROCESS	0.442488	0.0240476	14	201	1136	30640
[OVER]	GO:0071763	nuclear membrane organization	BIOLOGICAL_PROCESS	0.442488	0.0240401	2	5	1148	30836
[OVER]	GO:0010604	positive regulation of macromolecule metabolic process	BIOLOGICAL_PROCESS	0.442488	0.0232977	86	1843	1064	28998
[OVER]	GO:0006304	DNA modification	BIOLOGICAL_PROCESS	0.442488	0.0240401	2	5	1148	30836
[OVER]	GO:0019614	catechol-containing compound catabolic process	BIOLOGICAL_PROCESS	0.442488	0.0240401	2	5	1148	30836
[OVER]	GO:0045893	positive regulation of transcription, DNA-templated	BIOLOGICAL_PROCESS	0.442488	0.0233731	48	943	1102	29898
[OVER]	GO:0007405	neuroblast proliferation	BIOLOGICAL_PROCESS	0.442488	0.0237414	18	281	1132	30560
[OVER]	GO:0007406	negative regulation of neuroblast proliferation	BIOLOGICAL_PROCESS	0.442488	0.0234903	7	72	1143	30769
[OVER]	GO:0019336	phenol-containing compound catabolic process	BIOLOGICAL_PROCESS	0.442488	0.0240401	2	5	1148	30836
[OVER]	GO:0051865	protein autoubiquitination	BIOLOGICAL_PROCESS	0.443419	0.0241567	4	27	1146	30814
[OVER]	GO:0040011	locomotion	BIOLOGICAL_PROCESS	0.445499	0.0243288	97	2114	1053	28727
[OVER]	GO:0060070	canonical Wnt signaling pathway	BIOLOGICAL_PROCESS	0.446497	0.0244422	18	282	1132	30559
[OVER]	GO:0048585	negative regulation of response to stimulus	BIOLOGICAL_PROCESS	0.447562	0.0245595	52	1039	1098	29802
[OVER]	GO:0007300	ovarian nurse cell to oocyte transport	BIOLOGICAL_PROCESS	0.452726	0.0249624	8	90	1142	30751
[OVER]	GO:0007297	ovarian follicle cell migration	BIOLOGICAL_PROCESS	0.452726	0.0249106	26	452	1124	30389
[OVER]	GO:0000466	maturation of 5.8S rRNA from tricistronic rRNA transcript (SSU-rRNA, 5.8S rRNA, LSU-rRNA)	BIOLOGICAL_PROCESS	0.455875	0.0252563	3	15	1147	30826
[OVER]	GO:0090224	regulation of spindle organization	BIOLOGICAL_PROCESS	0.455875	0.0252563	3	15	1147	30826
[OVER]	GO:0035172	hemocyte proliferation	BIOLOGICAL_PROCESS	0.456908	0.025434	9	108	1141	30733
[OVER]	GO:0007224	smoothened signaling pathway	BIOLOGICAL_PROCESS	0.456908	0.0254112	13	183	1137	30658
[OVER]	GO:0045935	positive regulation of nucleobase-containing compound metabolic process	BIOLOGICAL_PROCESS	0.457678	0.0255373	53	1065	1097	29776
[OVER]	GO:0002181	cytoplasmic translation	BIOLOGICAL_PROCESS	0.459615	0.0257059	12	164	1138	30677
[OVER]	GO:0050793	regulation of developmental process	BIOLOGICAL_PROCESS	0.460505	0.0258165	102	2242	1048	28599
[OVER]	GO:0007424	open tracheal system development	BIOLOGICAL_PROCESS	0.461031	0.0259068	33	608	1117	30233
[OVER]	GO:0007178	transmembrane receptor protein serine/threonine kinase signaling pathway	BIOLOGICAL_PROCESS	0.467586	0.0263472	13	184	1137	30657
[OVER]	GO:0045746	negative regulation of Notch signaling pathway	BIOLOGICAL_PROCESS	0.467586	0.0263985	10	127	1140	30714
[OVER]	GO:0008285	negative regulation of cell population proliferation	BIOLOGICAL_PROCESS	0.46989	0.0265905	16	244	1134	30597
[OVER]	GO:0018022	peptidyl-lysine methylation	BIOLOGICAL_PROCESS	0.470549	0.0266899	9	109	1141	30732
[OVER]	GO:0030308	negative regulation of cell growth	BIOLOGICAL_PROCESS	0.470987	0.0268444	4	28	1146	30813
[OVER]	GO:0061983	meiosis II cell cycle process	BIOLOGICAL_PROCESS	0.470987	0.0268444	4	28	1146	30813
[OVER]	GO:0051173	positive regulation of nitrogen compound metabolic process	BIOLOGICAL_PROCESS	0.470987	0.0269011	80	1711	1070	29130
[OVER]	GO:0031334	positive regulation of protein-containing complex assembly	BIOLOGICAL_PROCESS	0.486889	0.0278736	11	147	1139	30694
[OVER]	GO:0042386	hemocyte differentiation	BIOLOGICAL_PROCESS	0.487779	0.0279889	9	110	1141	30731
[OVER]	GO:1901214	regulation of neuron death	BIOLOGICAL_PROCESS	0.492801	0.0339774	8	96	1142	30745
[OVER]	GO:0042306	regulation of protein import into nucleus	BIOLOGICAL_PROCESS	0.492801	0.0332103	5	45	1145	30796
[OVER]	GO:0043632	modification-dependent macromolecule catabolic process	BIOLOGICAL_PROCESS	0.492801	0.0309071	29	528	1121	30313
[OVER]	GO:0044872	lipoprotein localization	BIOLOGICAL_PROCESS	0.492801	0.0359476	1	0	1149	30841
[OVER]	GO:0000447	endonucleolytic cleavage in ITS1 to separate SSU-rRNA from 5.8S rRNA and LSU-rRNA from tricistronic rRNA transcript (SSU-rRNA, 5.8S rRNA, LSU-rRNA)	BIOLOGICAL_PROCESS	0.492801	0.0312984	2	6	1148	30835
[OVER]	GO:0061564	axon development	BIOLOGICAL_PROCESS	0.492801	0.0314775	61	1269	1089	29572
[OVER]	GO:0048563	post-embryonic animal organ morphogenesis	BIOLOGICAL_PROCESS	0.492801	0.0331838	62	1297	1088	29544
[OVER]	GO:0061525	hindgut development	BIOLOGICAL_PROCESS	0.492801	0.034059	10	133	1140	30708
[OVER]	GO:0048583	regulation of response to stimulus	BIOLOGICAL_PROCESS	0.492801	0.0291746	114	2550	1036	28291
[OVER]	GO:0048522	positive regulation of cellular process	BIOLOGICAL_PROCESS	0.492801	0.0290476	149	3421	1001	27420
[OVER]	GO:0048534	hematopoietic or lymphoid organ development	BIOLOGICAL_PROCESS	0.492801	0.0347689	16	253	1134	30588
[OVER]	GO:0035239	tube morphogenesis	BIOLOGICAL_PROCESS	0.492801	0.0289852	73	1549	1077	29292
[OVER]	GO:0035229	positive regulation of glutamate-cysteine ligase activity	BIOLOGICAL_PROCESS	0.492801	0.0359476	1	0	1149	30841
[OVER]	GO:0035227	regulation of glutamate-cysteine ligase activity	BIOLOGICAL_PROCESS	0.492801	0.0359476	1	0	1149	30841
[OVER]	GO:0006407	rRNA export from nucleus	BIOLOGICAL_PROCESS	0.492801	0.0359476	1	0	1149	30841
[OVER]	GO:1904950	negative regulation of establishment of protein localization	BIOLOGICAL_PROCESS	0.492801	0.0292082	3	16	1147	30825
[OVER]	GO:1902305	regulation of sodium ion transmembrane transport	BIOLOGICAL_PROCESS	0.492801	0.0359476	1	0	1149	30841
[OVER]	GO:0044747	mature miRNA 3'-end processing	BIOLOGICAL_PROCESS	0.492801	0.0359476	1	0	1149	30841
[OVER]	GO:0032768	regulation of monooxygenase activity	BIOLOGICAL_PROCESS	0.492801	0.0359476	1	0	1149	30841
[OVER]	GO:0032769	negative regulation of monooxygenase activity	BIOLOGICAL_PROCESS	0.492801	0.0359476	1	0	1149	30841
[OVER]	GO:0017145	stem cell division	BIOLOGICAL_PROCESS	0.492801	0.035039	18	295	1132	30546
[OVER]	GO:0070986	left/right axis specification	BIOLOGICAL_PROCESS	0.492801	0.0359476	1	0	1149	30841
[OVER]	GO:0101030	tRNA-guanine transglycosylation	BIOLOGICAL_PROCESS	0.492801	0.0359476	1	0	1149	30841
[OVER]	GO:0140462	pericentric heterochromatin organization	BIOLOGICAL_PROCESS	0.492801	0.0359476	1	0	1149	30841
[OVER]	GO:0035017	cuticle pattern formation	BIOLOGICAL_PROCESS	0.492801	0.0352211	7	79	1143	30762
[OVER]	GO:0035018	adult chitin-based cuticle pattern formation	BIOLOGICAL_PROCESS	0.492801	0.0359476	1	0	1149	30841
[OVER]	GO:0061311	cell surface receptor signaling pathway involved in heart development	BIOLOGICAL_PROCESS	0.492801	0.0359476	1	0	1149	30841
[OVER]	GO:0061316	canonical Wnt signaling pathway involved in heart development	BIOLOGICAL_PROCESS	0.492801	0.0359476	1	0	1149	30841
[OVER]	GO:0051985	negative regulation of chromosome segregation	BIOLOGICAL_PROCESS	0.492801	0.0327362	4	30	1146	30811
[OVER]	GO:0031508	pericentric heterochromatin assembly	BIOLOGICAL_PROCESS	0.492801	0.0359476	1	0	1149	30841
[OVER]	GO:0097320	plasma membrane tubulation	BIOLOGICAL_PROCESS	0.492801	0.0327362	4	30	1146	30811
[OVER]	GO:0060052	neurofilament cytoskeleton organization	BIOLOGICAL_PROCESS	0.492801	0.0359476	1	0	1149	30841
[OVER]	GO:0043433	negative regulation of DNA-binding transcription factor activity	BIOLOGICAL_PROCESS	0.492801	0.0312984	2	6	1148	30835
[OVER]	GO:2000312	regulation of kainate selective glutamate receptor activity	BIOLOGICAL_PROCESS	0.492801	0.0359476	1	0	1149	30841
[OVER]	GO:1905130	carcinine import across plasma membrane	BIOLOGICAL_PROCESS	0.492801	0.0359476	1	0	1149	30841
[OVER]	GO:1901654	response to ketone	BIOLOGICAL_PROCESS	0.492801	0.0287996	10	129	1140	30712
[OVER]	GO:0048863	stem cell differentiation	BIOLOGICAL_PROCESS	0.492801	0.0300262	16	248	1134	30593
[OVER]	GO:0071364	cellular response to epidermal growth factor stimulus	BIOLOGICAL_PROCESS	0.492801	0.0359476	1	0	1149	30841
[OVER]	GO:0090410	malonate catabolic process	BIOLOGICAL_PROCESS	0.492801	0.0359476	1	0	1149	30841
[OVER]	GO:0033058	directional locomotion	BIOLOGICAL_PROCESS	0.492801	0.0359476	1	0	1149	30841
[OVER]	GO:0033046	negative regulation of sister chromatid segregation	BIOLOGICAL_PROCESS	0.492801	0.0327362	4	30	1146	30811
[OVER]	GO:0046098	guanine metabolic process	BIOLOGICAL_PROCESS	0.492801	0.0359476	1	0	1149	30841
[OVER]	GO:2001251	negative regulation of chromosome organization	BIOLOGICAL_PROCESS	0.492801	0.0307188	9	112	1141	30729
[OVER]	GO:0050999	regulation of nitric-oxide synthase activity	BIOLOGICAL_PROCESS	0.492801	0.0359476	1	0	1149	30841
[OVER]	GO:0090138	regulation of actin cytoskeleton organization by cell-cell adhesion	BIOLOGICAL_PROCESS	0.492801	0.0359476	1	0	1149	30841
[OVER]	GO:0050929	induction of negative chemotaxis	BIOLOGICAL_PROCESS	0.492801	0.0359476	1	0	1149	30841
[OVER]	GO:0050924	positive regulation of negative chemotaxis	BIOLOGICAL_PROCESS	0.492801	0.0359476	1	0	1149	30841
[OVER]	GO:0050923	regulation of negative chemotaxis	BIOLOGICAL_PROCESS	0.492801	0.0359476	1	0	1149	30841
[OVER]	GO:0048619	embryonic hindgut morphogenesis	BIOLOGICAL_PROCESS	0.492801	0.0336289	9	114	1141	30727
[OVER]	GO:0050931	pigment cell differentiation	BIOLOGICAL_PROCESS	0.492801	0.0312984	2	6	1148	30835
[OVER]	GO:0050932	regulation of pigment cell differentiation	BIOLOGICAL_PROCESS	0.492801	0.0359476	1	0	1149	30841
[OVER]	GO:0050941	negative regulation of pigment cell differentiation	BIOLOGICAL_PROCESS	0.492801	0.0359476	1	0	1149	30841
[OVER]	GO:0006935	chemotaxis	BIOLOGICAL_PROCESS	0.492801	0.0304571	52	1054	1098	29787
[OVER]	GO:0043933	protein-containing complex subunit organization	BIOLOGICAL_PROCESS	0.492801	0.0333465	71	1513	1079	29328
[OVER]	GO:0042688	crystal cell differentiation	BIOLOGICAL_PROCESS	0.492801	0.0312984	2	6	1148	30835
[OVER]	GO:1990261	pre-mRNA catabolic process	BIOLOGICAL_PROCESS	0.492801	0.0359476	1	0	1149	30841
[OVER]	GO:0051224	negative regulation of protein transport	BIOLOGICAL_PROCESS	0.492801	0.0292082	3	16	1147	30825
[OVER]	GO:0051223	regulation of protein transport	BIOLOGICAL_PROCESS	0.492801	0.0290122	11	148	1139	30693
[OVER]	GO:0007017	microtubule-based process	BIOLOGICAL_PROCESS	0.492801	0.03582	54	1113	1096	29728
[OVER]	GO:0034622	cellular protein-containing complex assembly	BIOLOGICAL_PROCESS	0.492801	0.0291964	52	1051	1098	29790
[OVER]	GO:0009651	response to salt stress	BIOLOGICAL_PROCESS	0.492801	0.0359428	4	31	1146	30810
[OVER]	GO:0007049	cell cycle	BIOLOGICAL_PROCESS	0.492801	0.0334896	76	1634	1074	29207
[OVER]	GO:0007097	nuclear migration	BIOLOGICAL_PROCESS	0.492801	0.0351529	9	115	1141	30726
[OVER]	GO:0060972	left/right pattern formation	BIOLOGICAL_PROCESS	0.492801	0.0359476	1	0	1149	30841
[OVER]	GO:0051340	regulation of ligase activity	BIOLOGICAL_PROCESS	0.492801	0.0312984	2	6	1148	30835
[OVER]	GO:0051354	negative regulation of oxidoreductase activity	BIOLOGICAL_PROCESS	0.492801	0.0359476	1	0	1149	30841
[OVER]	GO:0051351	positive regulation of ligase activity	BIOLOGICAL_PROCESS	0.492801	0.0359476	1	0	1149	30841
[OVER]	GO:0007111	meiosis II cytokinesis	BIOLOGICAL_PROCESS	0.492801	0.0334666	3	17	1147	30824
[OVER]	GO:0046717	acid secretion	BIOLOGICAL_PROCESS	0.492801	0.0359476	1	0	1149	30841
[OVER]	GO:0042953	lipoprotein transport	BIOLOGICAL_PROCESS	0.492801	0.0359476	1	0	1149	30841
[OVER]	GO:0003306	Wnt signaling pathway involved in heart development	BIOLOGICAL_PROCESS	0.492801	0.0359476	1	0	1149	30841
[OVER]	GO:0051001	negative regulation of nitric-oxide synthase activity	BIOLOGICAL_PROCESS	0.492801	0.0359476	1	0	1149	30841
[OVER]	GO:0051029	rRNA transport	BIOLOGICAL_PROCESS	0.492801	0.0359476	1	0	1149	30841
[OVER]	GO:0033135	regulation of peptidyl-serine phosphorylation	BIOLOGICAL_PROCESS	0.492801	0.0359476	1	0	1149	30841
[OVER]	GO:0033138	positive regulation of peptidyl-serine phosphorylation	BIOLOGICAL_PROCESS	0.492801	0.0359476	1	0	1149	30841
[OVER]	GO:0070293	renal absorption	BIOLOGICAL_PROCESS	0.492801	0.0359476	1	0	1149	30841
[OVER]	GO:0051128	regulation of cellular component organization	BIOLOGICAL_PROCESS	0.492801	0.0359063	106	2375	1044	28466
[OVER]	GO:0060828	regulation of canonical Wnt signaling pathway	BIOLOGICAL_PROCESS	0.492801	0.0357795	16	254	1134	30587
[OVER]	GO:0051067	dihydropteridine metabolic process	BIOLOGICAL_PROCESS	0.492801	0.0359476	1	0	1149	30841
[OVER]	GO:0010557	positive regulation of macromolecule biosynthetic process	BIOLOGICAL_PROCESS	0.492801	0.0344966	52	1063	1098	29778
[OVER]	GO:0070201	regulation of establishment of protein localization	BIOLOGICAL_PROCESS	0.492801	0.0301837	11	149	1139	30692
[OVER]	GO:0033234	negative regulation of protein sumoylation	BIOLOGICAL_PROCESS	0.492801	0.0359476	1	0	1149	30841
[OVER]	GO:0033233	regulation of protein sumoylation	BIOLOGICAL_PROCESS	0.492801	0.0359476	1	0	1149	30841
[OVER]	GO:0048011	neurotrophin TRK receptor signaling pathway	BIOLOGICAL_PROCESS	0.492801	0.0359476	1	0	1149	30841
[OVER]	GO:0000086	G2/M transition of mitotic cell cycle	BIOLOGICAL_PROCESS	0.492801	0.0307676	5	44	1145	30797
[OVER]	GO:0097017	renal protein absorption	BIOLOGICAL_PROCESS	0.492801	0.0359476	1	0	1149	30841
[OVER]	GO:0007560	imaginal disc morphogenesis	BIOLOGICAL_PROCESS	0.492801	0.0331838	62	1297	1088	29544
[OVER]	GO:0006147	guanine catabolic process	BIOLOGICAL_PROCESS	0.492801	0.0359476	1	0	1149	30841
[OVER]	GO:0032488	Cdc42 protein signal transduction	BIOLOGICAL_PROCESS	0.492801	0.0359476	1	0	1149	30841
[OVER]	GO:0032489	regulation of Cdc42 protein signal transduction	BIOLOGICAL_PROCESS	0.492801	0.0359476	1	0	1149	30841
[OVER]	GO:2000649	regulation of sodium ion transmembrane transporter activity	BIOLOGICAL_PROCESS	0.492801	0.0359476	1	0	1149	30841
[OVER]	GO:0031175	neuron projection development	BIOLOGICAL_PROCESS	0.492801	0.0344511	78	1685	1072	29156
[OVER]	GO:0048135	female germ-line cyst formation	BIOLOGICAL_PROCESS	0.492801	0.0353173	6	62	1144	30779
[OVER]	GO:0006369	termination of RNA polymerase II transcription	BIOLOGICAL_PROCESS	0.492801	0.0312984	2	6	1148	30835
[OVER]	GO:0070849	response to epidermal growth factor	BIOLOGICAL_PROCESS	0.492801	0.0359476	1	0	1149	30841
[OVER]	GO:0032539	negative regulation of host-seeking behavior	BIOLOGICAL_PROCESS	0.492801	0.0359476	1	0	1149	30841
[OVER]	GO:0032537	host-seeking behavior	BIOLOGICAL_PROCESS	0.492801	0.0359476	1	0	1149	30841
[OVER]	GO:0032538	regulation of host-seeking behavior	BIOLOGICAL_PROCESS	0.492801	0.0359476	1	0	1149	30841
[OVER]	GO:0061099	negative regulation of protein tyrosine kinase activity	BIOLOGICAL_PROCESS	0.492801	0.0327362	4	30	1146	30811
[OVER]	GO:0051402	neuron apoptotic process	BIOLOGICAL_PROCESS	0.492801	0.0297037	4	29	1146	30812
[OVER]	GO:0046907	intracellular transport	BIOLOGICAL_PROCESS	0.492801	0.0333774	67	1417	1083	29424
[OVER]	GO:1904589	regulation of protein import	BIOLOGICAL_PROCESS	0.492801	0.0332103	5	45	1145	30796
[OVER]	GO:0032229	negative regulation of synaptic transmission, GABAergic	BIOLOGICAL_PROCESS	0.492801	0.0359476	1	0	1149	30841
[OVER]	GO:0032228	regulation of synaptic transmission, GABAergic	BIOLOGICAL_PROCESS	0.492801	0.0359476	1	0	1149	30841
[OVER]	GO:0045570	regulation of imaginal disc growth	BIOLOGICAL_PROCESS	0.492801	0.0356691	8	97	1142	30744
[OVER]	GO:0045595	regulation of cell differentiation	BIOLOGICAL_PROCESS	0.492801	0.0290338	55	1121	1095	29720
[OVER]	GO:0007409	axonogenesis	BIOLOGICAL_PROCESS	0.492801	0.0300669	59	1218	1091	29623
[OVER]	GO:0006119	oxidative phosphorylation	BIOLOGICAL_PROCESS	0.492801	0.0292311	8	93	1142	30748
[OVER]	GO:0007428	primary branching, open tracheal system	BIOLOGICAL_PROCESS	0.492801	0.0359428	4	31	1146	30810
[OVER]	GO:0019408	dolichol biosynthetic process	BIOLOGICAL_PROCESS	0.492801	0.0359476	1	0	1149	30841
[OVER]	GO:0007442	hindgut morphogenesis	BIOLOGICAL_PROCESS	0.492801	0.034059	10	133	1140	30708
[OVER]	GO:0071927	octopamine signaling pathway	BIOLOGICAL_PROCESS	0.492801	0.0359476	1	0	1149	30841
[OVER]	GO:0018027	peptidyl-lysine dimethylation	BIOLOGICAL_PROCESS	0.492801	0.0292082	3	16	1147	30825
[OVER]	GO:0007350	blastoderm segmentation	BIOLOGICAL_PROCESS	0.492801	0.0352039	35	670	1115	30171
[OVER]	GO:0002520	immune system development	BIOLOGICAL_PROCESS	0.492801	0.0347689	16	253	1134	30588
[OVER]	GO:0015809	arginine transport	BIOLOGICAL_PROCESS	0.492801	0.0359476	1	0	1149	30841
[OVER]	GO:0043056	forward locomotion	BIOLOGICAL_PROCESS	0.492801	0.0359476	1	0	1149	30841
[OVER]	GO:0043059	regulation of forward locomotion	BIOLOGICAL_PROCESS	0.492801	0.0359476	1	0	1149	30841
[OVER]	GO:2000026	regulation of multicellular organismal development	BIOLOGICAL_PROCESS	0.496271	0.0362662	82	1787	1068	29054
[OVER]	GO:0097485	neuron projection guidance	BIOLOGICAL_PROCESS	0.49658	0.0364791	50	1020	1100	29821
[OVER]	GO:0030182	neuron differentiation	BIOLOGICAL_PROCESS	0.49658	0.0365031	114	2575	1036	28266
[OVER]	GO:0060446	branching involved in open tracheal system development	BIOLOGICAL_PROCESS	0.49658	0.0365508	11	154	1139	30687
[OVER]	GO:0048754	branching morphogenesis of an epithelial tube	BIOLOGICAL_PROCESS	0.49658	0.0365508	11	154	1139	30687
[OVER]	GO:0042981	regulation of apoptotic process	BIOLOGICAL_PROCESS	0.497322	0.0367281	25	448	1125	30393
[OVER]	GO:0007411	axon guidance	BIOLOGICAL_PROCESS	0.497322	0.0367366	49	997	1101	29844
[OVER]	GO:0006517	protein deglycosylation	BIOLOGICAL_PROCESS	0.509352	0.0380284	3	18	1147	30823
[OVER]	GO:0010847	regulation of chromatin assembly	BIOLOGICAL_PROCESS	0.509352	0.0380284	3	18	1147	30823
[OVER]	GO:0007509	mesoderm migration involved in gastrulation	BIOLOGICAL_PROCESS	0.509352	0.0380284	3	18	1147	30823
[OVER]	GO:0018216	peptidyl-arginine methylation	BIOLOGICAL_PROCESS	0.509352	0.0380284	3	18	1147	30823
[OVER]	GO:0009952	anterior/posterior pattern specification	BIOLOGICAL_PROCESS	0.509352	0.0378425	32	606	1118	30235
[OVER]	GO:0007422	peripheral nervous system development	BIOLOGICAL_PROCESS	0.509352	0.037976	17	277	1133	30564
[OVER]	GO:0043603	cellular amide metabolic process	BIOLOGICAL_PROCESS	0.512868	0.0384262	52	1071	1098	29770
[OVER]	GO:0007306	eggshell chorion assembly	BIOLOGICAL_PROCESS	0.512868	0.0383626	12	175	1138	30666
[OVER]	GO:0042051	compound eye photoreceptor development	BIOLOGICAL_PROCESS	0.517566	0.0391753	20	342	1130	30499
[OVER]	GO:0070997	neuron death	BIOLOGICAL_PROCESS	0.517566	0.0392208	8	99	1142	30742
[OVER]	GO:0060041	retina development in camera-type eye	BIOLOGICAL_PROCESS	0.517566	0.0392958	2	7	1148	30834
[OVER]	GO:0035310	notum cell fate specification	BIOLOGICAL_PROCESS	0.517566	0.0392958	2	7	1148	30834
[OVER]	GO:0046154	rhodopsin metabolic process	BIOLOGICAL_PROCESS	0.517566	0.0393243	4	32	1146	30809
[OVER]	GO:0043954	cellular component maintenance	BIOLOGICAL_PROCESS	0.517566	0.039175	7	81	1143	30760
[OVER]	GO:0022409	positive regulation of cell-cell adhesion	BIOLOGICAL_PROCESS	0.517566	0.0393243	4	32	1146	30809
[OVER]	GO:0003407	neural retina development	BIOLOGICAL_PROCESS	0.517566	0.0392958	2	7	1148	30834
[OVER]	GO:0048103	somatic stem cell division	BIOLOGICAL_PROCESS	0.520696	0.0396309	13	196	1137	30645
[OVER]	GO:0042330	taxis	BIOLOGICAL_PROCESS	0.521499	0.0398248	61	1288	1089	29553
[OVER]	GO:0001894	tissue homeostasis	BIOLOGICAL_PROCESS	0.521499	0.0399546	10	137	1140	30704
[OVER]	GO:0006520	cellular amino acid metabolic process	BIOLOGICAL_PROCESS	0.521499	0.0400359	16	258	1134	30583
[OVER]	GO:0016199	axon midline choice point recognition	BIOLOGICAL_PROCESS	0.521499	0.0400079	9	118	1141	30723
[OVER]	GO:0010160	formation of animal organ boundary	BIOLOGICAL_PROCESS	0.521499	0.0400079	9	118	1141	30723
[OVER]	GO:0061138	morphogenesis of a branching epithelium	BIOLOGICAL_PROCESS	0.530454	0.0407934	11	157	1139	30684
[OVER]	GO:0051276	chromosome organization	BIOLOGICAL_PROCESS	0.532158	0.0410132	69	1483	1081	29358
[OVER]	GO:0007088	regulation of mitotic nuclear division	BIOLOGICAL_PROCESS	0.532158	0.0410648	12	177	1138	30664
[OVER]	GO:0042675	compound eye cone cell differentiation	BIOLOGICAL_PROCESS	0.532683	0.0412459	5	48	1145	30793
[OVER]	GO:0044403	biological process involved in symbiotic interaction	BIOLOGICAL_PROCESS	0.532683	0.0412459	5	48	1145	30793
[OVER]	GO:0006915	apoptotic process	BIOLOGICAL_PROCESS	0.536095	0.041595	30	566	1120	30275
[OVER]	GO:0031123	RNA 3'-end processing	BIOLOGICAL_PROCESS	0.536095	0.0417222	9	119	1141	30722
[OVER]	GO:0045944	positive regulation of transcription by RNA polymerase II	BIOLOGICAL_PROCESS	0.536095	0.041667	37	726	1113	30115
[OVER]	GO:0048546	digestive tract morphogenesis	BIOLOGICAL_PROCESS	0.540109	0.0422803	11	158	1139	30683
[OVER]	GO:0043524	negative regulation of neuron apoptotic process	BIOLOGICAL_PROCESS	0.540109	0.0428895	3	19	1147	30822
[OVER]	GO:0046330	positive regulation of JNK cascade	BIOLOGICAL_PROCESS	0.540109	0.0422847	6	65	1144	30776
[OVER]	GO:0040016	embryonic cleavage	BIOLOGICAL_PROCESS	0.540109	0.0428895	3	19	1147	30822
[OVER]	GO:0042676	compound eye cone cell fate commitment	BIOLOGICAL_PROCESS	0.540109	0.0428895	3	19	1147	30822
[OVER]	GO:0002221	pattern recognition receptor signaling pathway	BIOLOGICAL_PROCESS	0.540109	0.042881	4	33	1146	30808
[OVER]	GO:0010771	negative regulation of cell morphogenesis involved in differentiation	BIOLOGICAL_PROCESS	0.540109	0.0428895	3	19	1147	30822
[OVER]	GO:0010592	positive regulation of lamellipodium assembly	BIOLOGICAL_PROCESS	0.540109	0.0428895	3	19	1147	30822
[OVER]	GO:0000096	sulfur amino acid metabolic process	BIOLOGICAL_PROCESS	0.540109	0.042881	4	33	1146	30808
[OVER]	GO:0018195	peptidyl-arginine modification	BIOLOGICAL_PROCESS	0.540109	0.0428895	3	19	1147	30822
[OVER]	GO:0048142	germarium-derived cystoblast division	BIOLOGICAL_PROCESS	0.540109	0.0428895	3	19	1147	30822
[OVER]	GO:0031062	positive regulation of histone methylation	BIOLOGICAL_PROCESS	0.540109	0.0428895	3	19	1147	30822
[OVER]	GO:0035206	regulation of hemocyte proliferation	BIOLOGICAL_PROCESS	0.54144	0.0434082	7	83	1143	30758
[OVER]	GO:0098609	cell-cell adhesion	BIOLOGICAL_PROCESS	0.54144	0.0434952	22	390	1128	30451
[OVER]	GO:0016310	phosphorylation	BIOLOGICAL_PROCESS	0.54144	0.0431221	80	1755	1070	29086
[OVER]	GO:0051052	regulation of DNA metabolic process	BIOLOGICAL_PROCESS	0.54144	0.0434082	7	83	1143	30758
[OVER]	GO:0046843	dorsal appendage formation	BIOLOGICAL_PROCESS	0.54144	0.0434853	9	120	1141	30721
[OVER]	GO:0044265	cellular macromolecule catabolic process	BIOLOGICAL_PROCESS	0.54144	0.0431539	41	821	1109	30020
[OVER]	GO:0006090	pyruvate metabolic process	BIOLOGICAL_PROCESS	0.54144	0.0434082	7	83	1143	30758
[OVER]	GO:0051726	regulation of cell cycle	BIOLOGICAL_PROCESS	0.551717	0.0443936	37	730	1113	30111
[OVER]	GO:0007476	imaginal disc-derived wing morphogenesis	BIOLOGICAL_PROCESS	0.553411	0.0446028	47	964	1103	29877
[OVER]	GO:0030866	cortical actin cytoskeleton organization	BIOLOGICAL_PROCESS	0.555991	0.0449575	13	200	1137	30641
[OVER]	GO:0071826	ribonucleoprotein complex subunit organization	BIOLOGICAL_PROCESS	0.555991	0.0449575	13	200	1137	30641
[OVER]	GO:0035075	response to ecdysone	BIOLOGICAL_PROCESS	0.558303	0.0452976	9	121	1141	30720
[OVER]	GO:0072091	regulation of stem cell proliferation	BIOLOGICAL_PROCESS	0.558303	0.0453653	11	160	1139	30681
[OVER]	GO:0046328	regulation of JNK cascade	BIOLOGICAL_PROCESS	0.558303	0.0453629	12	180	1138	30661
[OVER]	GO:0043067	regulation of programmed cell death	BIOLOGICAL_PROCESS	0.561786	0.0457225	28	526	1122	30315
[OVER]	GO:1901186	positive regulation of ERBB signaling pathway	BIOLOGICAL_PROCESS	0.56295	0.0480449	3	20	1147	30821
[OVER]	GO:0035207	negative regulation of hemocyte proliferation	BIOLOGICAL_PROCESS	0.56295	0.0479699	2	8	1148	30833
[OVER]	GO:0006414	translational elongation	BIOLOGICAL_PROCESS	0.56295	0.0472008	5	50	1145	30791
[OVER]	GO:0006476	protein deacetylation	BIOLOGICAL_PROCESS	0.56295	0.0466126	4	34	1146	30807
[OVER]	GO:0006383	transcription by RNA polymerase III	BIOLOGICAL_PROCESS	0.56295	0.0466126	4	34	1146	30807
[OVER]	GO:0061331	epithelial cell proliferation involved in Malpighian tubule morphogenesis	BIOLOGICAL_PROCESS	0.56295	0.0479699	2	8	1148	30833
[OVER]	GO:0097327	response to antineoplastic agent	BIOLOGICAL_PROCESS	0.56295	0.0480449	3	20	1147	30821
[OVER]	GO:0032874	positive regulation of stress-activated MAPK cascade	BIOLOGICAL_PROCESS	0.56295	0.0473768	6	67	1144	30774
[OVER]	GO:0097305	response to alcohol	BIOLOGICAL_PROCESS	0.56295	0.0473836	21	372	1129	30469
[OVER]	GO:0036314	response to sterol	BIOLOGICAL_PROCESS	0.56295	0.0471597	9	122	1141	30719
[OVER]	GO:2001013	epithelial cell proliferation involved in renal tubule morphogenesis	BIOLOGICAL_PROCESS	0.56295	0.0479699	2	8	1148	30833
[OVER]	GO:0060581	cell fate commitment involved in pattern specification	BIOLOGICAL_PROCESS	0.56295	0.0471597	9	122	1141	30719
[OVER]	GO:0030728	ovulation	BIOLOGICAL_PROCESS	0.56295	0.0479699	2	8	1148	30833
[OVER]	GO:0030865	cortical cytoskeleton organization	BIOLOGICAL_PROCESS	0.56295	0.0469255	14	222	1136	30619
[OVER]	GO:0016575	histone deacetylation	BIOLOGICAL_PROCESS	0.56295	0.0466126	4	34	1146	30807
[OVER]	GO:0048646	anatomical structure formation involved in morphogenesis	BIOLOGICAL_PROCESS	0.56295	0.0464257	68	1470	1082	29371
[OVER]	GO:0060485	mesenchyme development	BIOLOGICAL_PROCESS	0.56295	0.0480449	3	20	1147	30821
[OVER]	GO:0022613	ribonucleoprotein complex biogenesis	BIOLOGICAL_PROCESS	0.56295	0.0464155	22	393	1128	30448
[OVER]	GO:0070304	positive regulation of stress-activated protein kinase signaling cascade	BIOLOGICAL_PROCESS	0.56295	0.0473768	6	67	1144	30774
[OVER]	GO:1901991	negative regulation of mitotic cell cycle phase transition	BIOLOGICAL_PROCESS	0.56295	0.0479257	7	85	1143	30756
[OVER]	GO:0030997	regulation of centriole-centriole cohesion	BIOLOGICAL_PROCESS	0.56295	0.0479699	2	8	1148	30833
[OVER]	GO:0198738	cell-cell signaling by wnt	BIOLOGICAL_PROCESS	0.56295	0.0474198	22	394	1128	30447
[OVER]	GO:0007495	visceral mesoderm-endoderm interaction involved in midgut development	BIOLOGICAL_PROCESS	0.56295	0.0479699	2	8	1148	30833
[OVER]	GO:0032435	negative regulation of proteasomal ubiquitin-dependent protein catabolic process	BIOLOGICAL_PROCESS	0.56295	0.0479699	2	8	1148	30833
[OVER]	GO:0045742	positive regulation of epidermal growth factor receptor signaling pathway	BIOLOGICAL_PROCESS	0.56295	0.0480449	3	20	1147	30821
[OVER]	GO:0007275	multicellular organism development	BIOLOGICAL_PROCESS	0.56295	0.0478369	263	6408	887	24433
[OVER]	GO:0039703	RNA replication	BIOLOGICAL_PROCESS	0.56295	0.0479699	2	8	1148	30833
[OVER]	GO:0006108	malate metabolic process	BIOLOGICAL_PROCESS	0.56295	0.0479699	2	8	1148	30833
[OVER]	GO:0043010	camera-type eye development	BIOLOGICAL_PROCESS	0.56295	0.0479699	2	8	1148	30833
[OVER]	GO:0045611	negative regulation of hemocyte differentiation	BIOLOGICAL_PROCESS	0.56295	0.0466126	4	34	1146	30807
[OVER]	GO:0032872	regulation of stress-activated MAPK cascade	BIOLOGICAL_PROCESS	0.564435	0.048395	12	182	1138	30659
[OVER]	GO:0070302	regulation of stress-activated protein kinase signaling cascade	BIOLOGICAL_PROCESS	0.564435	0.048395	12	182	1138	30659
[OVER]	GO:0031023	microtubule organizing center organization	BIOLOGICAL_PROCESS	0.564435	0.0482994	14	223	1136	30618
[OVER]	GO:0023057	negative regulation of signaling	BIOLOGICAL_PROCESS	0.568604	0.0489025	50	1042	1100	29799
[OVER]	GO:0010648	negative regulation of cell communication	BIOLOGICAL_PROCESS	0.568604	0.0489025	50	1042	1100	29799
[OVER]	GO:0009792	embryo development ending in birth or egg hatching	BIOLOGICAL_PROCESS	0.569435	0.0490491	32	621	1118	30220
[OVER]	GO:0010628	positive regulation of gene expression	BIOLOGICAL_PROCESS	0.572075	0.0493519	57	1210	1093	29631
[OVER]	GO:0006996	organelle organization	BIOLOGICAL_PROCESS	0.572847	0.0494941	182	4330	968	26511
[OVER]	GO:0048232	male gamete generation	BIOLOGICAL_PROCESS	0.574052	0.0496739	30	576	1120	30265
