# Supplementary material for: N6-methyladenosine modification of the Aedes aegypti transcriptome and its alteration upon dengue virus infection in Aag2 cell line
Source: Commun Biol. 2022 Jun 20;5:607. doi: 10.1038/s42003-022-03566-8 (PMC9209429; doi:10.1038/s42003-022-03566-8)
Supplement: Supplementary file 4 — Supplementary Data 3 [file 42003_2022_3566_MOESM4_ESM.xlsx]

## Sheet: Sheet1
	DENV vs Mock					DENV								Mock
	Max group means	Normalised fold change	Normalised log2 fold change	P-value	FDR p-value		IP (TPM)				Input (TPM)				IP (TPM)				Input (TPM)
Peak ID						IP1	IP2	IP3	Mean	Input1	Input2	Input3	Mean	IP1	IP2	IP3	Mean	Input1	Input2	Input3	Mean
Peak 27	2.09	7.86	2.98	0.03	0.4	41.65	5.42	24.23	23.77	0	2.27	0	0.76	0	1.81	4.52	2.11	0	0	0	0
Peak 33	4.74	12.58	3.65	0.00571	0.19	90.68	6.95	90.5	62.71	0	0	1.83	0.61	8.72	3.47	0	4.06	0	0	0	0
Peak 134	3.45	6.67	2.74	0.03	0.39	96.55	4.96	34.49	45.33	0	2.08	1.75	1.27	13.84	1.65	0	5.16	0	0	1.88	0.63
Peak 142	3.24	9.81	3.29	0.00907	0.22	69.19	5.01	46.59	40.26	0	1.57	2.64	1.4	0	0	4.69	1.56	0	1.36	2.84	1.4
Peak 144	2.53	46.25	5.53	0.00748	0.2	55.64	5.72	36.91	32.75	0	0	0	0	0	0	0	0	0	0	0	0
Peak 160	2.32	9.04	3.18	0.03	0.37	55.53	3.62	5.38	21.51	0	0	11.45	3.82	0	5.42	0	1.81	0	0	0	0
Peak 171	4.43	20.33	4.35	0.0018	0.12	127.27	1.8	50.97	60.01	0	4.52	3.8	2.77	0	1.8	0	0.6	3.65	0	0	1.22
Peak 243	2.28	45.27	5.5	0.00797	0.21	60.47	3.75	30.71	31.64	0	0	0	0	0	0	0	0	0	0	0	0
Peak 244	10.94	7.64	2.93	0.00095	0.09	235.84	8.93	204.73	149.83	4.42	0	3.77	2.73	26.89	1.78	8.93	12.53	5.43	0	6.09	3.84
Peak 249	4.39	14.63	3.87	0.00283	0.14	103.49	4.93	53.84	54.09	0	2.06	6.94	3	0	0	0	0	1.67	3.56	1.87	2.37
Peak 250	3.39	8.51	3.09	0.01	0.25	71.2	2.51	55.97	43.23	0	4.72	1.32	2.01	10.48	0	0	3.49	1.27	1.36	0	0.88
Peak 264	0.83	16.47	4.04	0.04	0.45	16.75	1.82	13.53	10.7	0	0	0	0	0	0	0	0	0	0	0	0
Peak 270	2.23	44.88	5.49	0.00799	0.21	30.79	5.01	47.27	27.69	0	0	0	0	0	0	0	0	0	0	0	0
Peak 271	2.63	12.49	3.64	0.01	0.27	95.43	0	32.65	42.69	0	0	0	0	0	0	2.28	0.76	1.85	0	2.08	1.31
Peak 296	47.9	-2.21	-1.14	0.03	0.35	108.87	45.44	24.36	59.56	20.24	13.68	19.18	17.7	124.7	163.36	90.87	126.31	46.08	23.64	26.85	32.19
Peak 298	69.62	-7.34	-2.88	6.4e-06	0.00524	31.21	11.08	27.51	23.27	9.14	6.95	13.65	9.91	522.46	29.52	30.02	194	33.72	50.06	31.5	38.43
Peak 299	18.26	-2.77	-1.47	0.02	0.32	36.83	14.65	13.89	21.79	3.3	5.01	2.81	3.71	55.73	55.87	24.98	45.53	17.56	21.66	13.63	17.61
Peak 300	38.32	-2.47	-1.3	0.00802	0.21	84.91	19	15.44	39.78	14.96	34.68	21.88	23.84	46.26	146.65	58.3	83.74	66.57	52.43	53.01	57.34
Peak 302	37.1	-2.37	-1.24	0.00981	0.23	58.9	12.27	9.14	26.77	30.37	32.71	27.52	30.2	89.84	90.38	88.2	89.47	38.89	38.24	41.84	39.66
Peak 303	61.38	-2.61	-1.39	0.0094	0.23	133.95	13.68	15.28	54.3	16.93	38.62	32.48	29.34	174.56	157.12	147.49	159.72	41.62	48.19	42.76	44.19
Peak 304	53.27	-2.47	-1.3	0.00527	0.18	113.64	7.22	13.44	44.76	35.72	47.54	22.85	35.37	150.99	145.98	94.74	130.57	64.05	48.9	51.28	54.74
Peak 308	2.5	6.58	2.72	0.05	0.47	71.73	1.26	37.59	36.86	0	0	1.33	0.44	12.67	0	0	4.22	0	1.37	0	0.46
Peak 361	2.16	18.7	4.22	0.01	0.24	32.91	1.79	55.83	30.18	0	0	0	0	2.99	0	0	1	0	0	0	0
Peak 389	12.82	-6.79	-2.76	0.04	0.45	11.03	0	2.67	4.57	0	2.25	1.89	1.38	114.14	0	2.24	38.8	1.82	3.89	0	1.9
Peak 390	35.46	-3.01	-1.59	0.00638	0.19	69.03	19.26	28.68	38.99	13.24	0	22.59	11.94	154.01	34.2	42.8	77.01	28.22	58	82.71	56.31
Peak 391	78.6	-2.27	-1.18	0.0042	0.17	102.65	64.87	102.45	89.99	21.89	54.26	76.76	50.97	269.74	70.67	176.91	172.44	87.71	144.89	120.65	117.75
Peak 402	77.53	-2.12	-1.08	0.02	0.31	29.9	83.44	53.84	55.73	96.35	90.72	126.21	104.43	162.9	102.77	125.15	130.27	172.05	189.92	208.63	190.2
Peak 436	2.99	8.06	3.01	0.04	0.44	81.84	5.51	35.57	40.97	0	0	0	0	0	0	11.48	3.83	0	0	0	0
Peak 473	2.31	15.09	3.92	0.01	0.24	54.77	3.1	39.25	32.37	0	0	0	0	0	0	1.94	0.65	0	0	1.76	0.59
Peak 489	1.36	40.27	5.33	0.01	0.23	30.06	1.3	27.2	19.52	0	0	0	0	0	0	0	0	0	0	0	0
Peak 499	11.5	-12.22	-3.61	0.02	0.31	5.56	0	2.7	2.75	0	0	0	0	103.04	1.81	2.26	35.7	0	0	0	0
Peak 500	3.77	83.92	6.39	0.00203	0.13	81.41	1.77	84.19	55.79	0	0	0	0	0	0	0	0	0	0	0	0
Peak 505	2.79	14.91	3.9	0.01	0.24	48.83	10.04	34.89	31.25	0	0	0	0	0	1.67	0	0.56	1.7	0	0	0.57
Peak 512	5.92	8.72	3.12	0.00354	0.16	126.45	3.05	97.63	75.71	9.43	1.91	0	3.78	17.86	0	1.91	6.59	1.55	0	1.73	1.09
Peak 539	585.17	-2.02	-1.02	0.02	0.29	1062.7	861.22	856.8	926.91	389.74	431.73	334.34	385.27	1112.15	1049.23	1206.24	1122.54	398.84	1393.35	1655.57	1149.25
Peak 566	4.07	12.8	3.68	0.00619	0.19	73.65	7.1	74.05	51.6	0	2.23	0	0.74	0	0	2.22	0.74	3.6	0	2.02	1.87
Peak 586	35.79	-2.43	-1.28	0.03	0.35	63.35	69.36	13.96	48.89	11.6	4.7	3.96	6.75	84.71	112.34	70.3	89.11	13.31	36.58	49.01	32.96
Peak 601	42.33	-2.42	-1.27	0.00265	0.14	22.98	42.39	22.28	29.22	40.11	46.92	47.37	44.8	83.45	74.71	71.69	76.62	106.2	70.27	104.86	93.78
Peak 612	1.7	38.58	5.27	0.01	0.24	18.65	3.04	42.94	21.54	0	0	0	0	0	0	0	0	0	0	0	0
Peak 619	17.63	2.04	1.03	0.03	0.38	57.4	27.18	113.82	66.13	46.24	80.98	30.47	52.56	2.84	54.28	38.22	31.78	32.73	14.73	15.44	20.97
Peak 681	139.58	2.22	1.15	0.04	0.42	1100.69	317.63	962.31	793.54	257.48	339.6	315.39	304.16	0	310.97	232.74	181.24	371.3	222.18	133.38	242.29
Peak 682	277.7	-6.77	-2.76	0.00135	0.1	0	328.73	0	109.58	0	0	118.27	39.42	818.93	568.94	646.71	678.2	94.71	240.92	507.38	281
Peak 691	5.82	25.78	4.69	0.000692	0.07	161.14	3.68	90.45	85.09	2.28	0	0	0.76	0	0	4.6	1.53	1.87	0	0	0.62
Peak 710	204.66	-2.63	-1.39	0.00372	0.16	373.18	94.49	341.71	269.79	93.52	108.38	225.07	142.32	361.41	242.65	259.83	287.96	306.62	579.38	920.49	602.17
Peak 719	27.89	-4.95	-2.31	0.05	0.48	0	16.6	38.44	18.35	0	0	0	0	203.67	22.1	29.96	85.24	1.87	0	0	0.62
Peak 739	5.53	5.5	2.46	0.04	0.43	114.66	10.92	65.07	63.55	6.76	2.28	0	3.01	0	23.64	4.55	9.4	1.85	0	0	0.62
Peak 807	8.12	17.11	4.1	0.000253	0.04	269.88	4.84	100.82	125.18	0	0	0	0	16.19	0	2.01	6.07	0	0	0	0
Peak 808	4.06	17.39	4.12	0.00295	0.14	90.45	9.82	50.11	50.13	0	1.76	0	0.59	7.04	0	0	2.35	0	0	0	0
Peak 809	7.35	6.12	2.61	0.02	0.29	167.95	7.05	136.57	103.86	0	0	1.86	0.62	38.37	3.52	0	13.96	0	1.91	0	0.64
Peak 814	1.08	12.67	3.66	0.03	0.38	36.83	0	15.3	17.38	0	0	0	0	0	1.71	0	0.57	0	0	0	0
Peak 815	9.89	6.92	2.79	0.00502	0.18	178.48	8.8	214.99	134.09	0	2.21	3.72	1.97	38.3	0	0	12.77	8.93	0	2	3.64
Peak 816	7.53	41.51	5.38	2.4e-05	0.00859	153.7	13.34	121.7	96.25	4.13	0	0	1.38	2.79	0	2.08	1.63	0	0	0	0
Peak 862	76.21	-2.21	-1.15	0.00281	0.14	92.14	80.61	78.17	83.64	55.67	32.93	102.88	63.83	203.92	151.66	91.39	148.99	117.87	174.76	155.55	149.39
Peak 887	4.93	18.09	4.18	0.00116	0.09	93.57	5.38	64.04	54.33	6.65	4.5	3.78	4.98	0	0	2.24	0.75	0	3.88	0	1.29
Peak 888	1.44	22.66	4.5	0.00944	0.23	42.28	0	26.09	22.79	0	0	0	0	0	1.25	0	0.42	0	0	0	0
Peak 909	55.83	-3.44	-1.78	0.01	0.24	99.14	23.78	30.35	51.09	6.3	10.65	1.79	6.25	349.63	72.94	61.57	161.38	5.17	20.25	25.1	16.84
Peak 915	11.03	4.28	2.1	0.00345	0.16	205.8	14.89	124.7	115.13	11.51	11.67	13.75	12.31	0	5.58	11.63	5.74	22.65	10.09	16.92	16.55
Peak 917	13.48	2.76	1.47	0.02	0.33	210.88	21.97	139.03	123.96	11.33	25.26	19.32	18.64	0	9.14	13.73	7.62	48.27	23.81	22.89	31.66
Peak 919	3.63	44.82	5.49	0.000872	0.08	74.14	2.76	80.1	52.33	0	0	0	0	0	0	0	0	1.4	0	0	0.47
Peak 921	2.23	15.4	3.95	0.01	0.26	74.18	0	27.66	33.95	0	0	1.96	0.65	0	3.71	0	1.24	0	0	0	0
Peak 922	2.28	14.39	3.85	0.01	0.24	45.87	1.57	39.8	29.08	3.89	0	0	1.3	0	0	1.96	0.65	0	1.7	0	0.57
Peak 925	2.21	48.25	5.59	0.00587	0.19	46.11	1.67	37.25	28.34	0	2.09	1.76	1.28	0	0	0	0	0	0	0	0
Peak 953	2.31	8.02	3	0.04	0.45	61.38	1.67	39.67	34.24	0	0	0	0	8.36	0	0	2.79	1.69	0	0	0.56
Peak 954	1.45	15.43	3.95	0.02	0.27	36.05	0	20.97	19.01	1.94	0	1.65	1.2	0	0	1.96	0.65	0	0	0	0
Peak 972	169.9	-6.56	-2.71	0.00585	0.19	0	0	0	0	57.14	83.43	64.34	68.3	930.53	335.78	244.77	503.69	0	68.08	0	22.69
Peak 1003	21.64	-5.49	-2.46	0.00893	0.22	17.92	4.38	10.86	11.05	0	3.66	1.54	1.73	122.06	36.42	34.64	64.37	4.44	1.58	1.66	2.56
Peak 1047	6	30.77	4.94	9.08e-05	0.02	170.61	0	104.69	91.77	0	0	2.97	0.99	7.06	0	0	2.35	0	0	0	0
Peak 1064	5.79	5.58	2.48	0.02	0.28	107.61	10.51	67.81	61.98	8.67	2.2	3.7	4.85	2.93	1.75	6.57	3.75	1.78	5.7	7.96	5.14
Peak 1095	3.76	7.15	2.84	0.03	0.38	66.64	7.23	72.68	48.85	0	0	0	0	0	9.03	2.26	3.76	1.83	1.96	0	1.26
Peak 1102	2.1	11.04	3.47	0.02	0.33	40.09	1.86	47.2	29.72	0	0	0	0	3.12	0	0	1.04	0	0	2.12	0.71
Peak 1164	2.67	8.54	3.09	0.02	0.34	74.14	5.52	24.65	34.77	0	0	1.46	0.49	0	5.51	1.72	2.41	0	0	1.57	0.52
Peak 1166	28.72	-2.03	-1.02	0.02	0.34	71.27	37.96	31.41	46.88	8.7	14.11	23.74	15.52	82.35	43.53	47.45	57.78	41.35	47.25	70.32	52.97
Peak 1203	22.11	-12.56	-3.65	0.00808	0.21	13.13	3.42	0	5.52	0	0	0	0	188.87	3.42	12.83	68.37	0	0	0	0
Peak 1261	3.35	5.4	2.43	0.05	0.48	51.74	3.37	37.63	30.91	10.42	0	5.33	5.25	0	1.68	2.11	1.26	6.83	0	3.83	3.55
Peak 1269	31.87	-8.6	-3.1	0.00973	0.23	0	0	35.12	11.71	0	2.28	0	0.76	267.17	0	22.68	96.62	0	7.87	2.06	3.31
Peak 1303	1.88	7.27	2.86	0.04	0.45	60.01	0	18.51	26.18	0	2.23	1.87	1.37	2.97	5.32	0	2.76	0	0	0	0
Peak 1343	59.41	-2.04	-1.03	0.02	0.31	62.32	60.86	27.19	50.12	85.35	66.18	81.36	77.63	57.72	147.91	98.9	101.51	144.02	131.94	147.57	141.18
Peak 1347	23.38	-9.44	-3.24	0.0094	0.23	7.99	3.47	10.33	7.26	0	2.17	0	0.72	200.16	0	13	71.05	3.52	3.76	0	2.42
Peak 1362	20.04	3.22	1.69	0.01	0.24	363	9.3	224.47	198.92	32.24	23.35	41.24	32.27	71.63	1.86	2.33	25.27	45.29	22.19	29.61	32.36
Peak 1381	134.86	2.35	1.23	0.00238	0.14	990.64	355.74	802.04	716.14	275.61	323.25	273.67	290.84	166.91	156.06	228.56	183.84	308.5	212.62	51.01	190.71
Peak 1390	13.54	-12.18	-3.61	0.02	0.28	7.72	0	2.5	3.41	0	0	0	0	117.8	1.67	6.29	41.92	0	0	0	0
Peak 1417	13.66	5.14	2.36	0.000632	0.07	238.21	15.34	182.73	145.43	27.41	4.28	12.59	14.76	31.37	10.21	14.91	18.83	17.28	1.85	3.87	7.67
Peak 1435	43.79	-2.16	-1.11	0.02	0.32	49.01	75.42	38.88	54.43	35.89	18.2	76.53	43.54	33.98	72.42	83.39	63.27	82.37	132.06	158.25	124.22
Peak 1447	3.68	7.37	2.88	0.03	0.37	82.08	11.88	37.58	43.84	0	0	0	0	0	10.38	1.86	4.08	1.51	0	0	0.5
Peak 1489	4.07	8	3	0.02	0.34	89.51	5	64.47	52.99	0	4.18	0	1.39	13.93	3.33	0	5.75	0	0	0	0
Peak 1508	1.84	34.64	5.11	0.01	0.25	28.32	3.69	38.44	23.48	0	0	0	0	0	0	0	0	0	0	0	0
Peak 1512	0.83	14.92	3.9	0.04	0.47	10.3	3.35	12.48	8.71	0	0	0	0	0	0	0	0	0	0	0	0
Peak 1542	2.35	16.75	4.07	0.01	0.24	34.43	5.6	36.16	25.4	0	0	3.94	1.31	0	0	0	0	0	0	2.12	0.71
Peak 1569	1.31	28.38	4.83	0.02	0.31	35.59	1.78	18.58	18.65	0	0	0	0	0	0	0	0	0	0	0	0
Peak 1578	118.08	-2.05	-1.03	0.01	0.24	166.6	94.56	124.25	128.47	120.44	129.1	114.47	121.34	372.33	149.99	166.87	229.73	121.28	217.05	360.36	232.9
Peak 1625	7.05	2.6	1.38	0.04	0.45	69.2	18.55	53.28	47.01	9.84	13.3	13.98	12.37	15.52	9.26	4.97	9.92	2.69	15.8	9.04	9.17
Peak 1630	6.12	9.56	3.26	0.00256	0.14	131.65	1.62	130.04	87.77	4	0	0	1.33	0	1.62	0	0.54	6.56	8.76	1.84	5.72
Peak 1652	4.24	6.99	2.81	0.03	0.35	62.96	8.91	82.28	51.38	0	2.24	0	0.75	8.95	0	2.23	3.73	0	1.93	4.05	1.99
Peak 1656	2.68	9.74	3.28	0.01	0.26	44.21	3.75	52.18	33.38	0	1.57	1.32	0.96	0	0	0	0	2.54	4.07	0	2.2
Peak 1657	3.57	62.1	5.96	0.00423	0.17	62.2	12.32	47.19	40.57	0	0	0	0	0	0	0	0	0	0	0	0
Peak 1741	4.41	102.16	6.67	0.00116	0.09	116.81	3.38	75.5	65.23	0	0	0	0	0	0	0	0	0	0	0	0
Peak 1762	18.85	-6.6	-2.72	0.04	0.45	19.03	1.77	7.91	9.57	0	0	0	0	162.9	7.07	4.42	58.13	1.79	0	0	0.6
Peak 1765	5.55	5.95	2.57	0.00995	0.23	109.44	4.45	114.94	76.28	0	1.86	1.57	1.14	14.9	1.48	0	5.46	7.53	4.83	1.69	4.68
Peak 1824	5.83	3.45	1.79	0.02	0.34	107.17	13.95	54.79	58.64	3.14	7.96	4.02	5.04	14.86	11.4	9.51	11.93	3.86	5.5	1.44	3.6
Peak 1835	9.37	2.55	1.35	0.05	0.48	175.2	21.39	106.16	100.92	6.62	4.47	7.52	6.2	26.84	16.02	11.14	18	12.65	19.32	14.18	15.38
Peak 1845	33.07	2.82	1.5	0.01	0.24	573.03	27.25	468.18	356.15	18.15	39.44	59.72	39.11	49.11	35.59	36.68	40.46	72.27	70.43	61.94	68.21
Peak 1886	38.07	3.91	1.97	0.000737	0.08	817.76	56.24	340.59	404.87	44.07	37.63	39.57	40.42	59.61	29.96	35.15	41.57	58.94	44.71	42.62	48.75
Peak 1888	45.37	5.44	2.44	0.000367	0.05	906.86	57.05	648.06	537.32	21.34	39.95	33.61	31.63	95.47	11.93	13.27	40.22	47.09	44.58	34.68	42.12
Peak 1889	51.8	5.87	2.55	0.000153	0.03	955.7	31.28	784.41	590.46	71.28	37.17	53.85	54.1	35.81	13.15	12.35	20.44	71.78	66.02	48.64	62.15
Peak 1914	6.12	4.59	2.2	0.04	0.45	78.73	9.15	89.96	59.28	6.8	9.19	5.8	7.26	27.57	0	0	9.19	3.71	1.98	4.16	3.29
Peak 1929	2.11	9.34	3.22	0.03	0.37	41.3	1.58	42.4	28.43	0	1.98	0	0.66	0	0	0	0	0	0	5.39	1.8
Peak 1940	28.28	-3.27	-1.71	0.03	0.35	56.75	0	5.5	20.75	11.43	9.27	7.8	9.5	120.57	55.35	55.42	77.11	5.62	12.01	27.3	14.98
Peak 1956	4.98	8.99	3.17	0.03	0.35	131	0	102.16	77.72	0	0	0	0	21.72	0	0	7.24	0	0	0	0
Peak 1985	2.63	31.4	4.97	0.00435	0.17	51.18	0	68.52	39.9	0	0	0	0	0	1.58	0	0.53	0	0	0	0
Peak 2027	3.89	6.07	2.6	0.03	0.38	58.47	3.46	56.69	39.54	10.71	2.17	1.83	4.9	0	8.64	4.33	4.32	0	3.75	0	1.25
Peak 2080	1.57	7.14	2.84	0.05	0.49	30.79	1.25	35.45	22.5	0	0	0	0	0	3.75	3.13	2.3	0	0	0	0
Peak 2081	2.7	14.1	3.82	0.01	0.26	56.4	1.75	59.88	39.34	0	0	0	0	0	5.24	0	1.75	0	0	0	0
Peak 2096	1.14	23.08	4.53	0.03	0.35	28.58	1.86	16.63	15.69	0	0	0	0	0	0	0	0	0	0	0	0
Peak 2104	1.69	8.82	3.14	0.03	0.38	37.6	5.25	13.02	18.62	0	0	1.85	0.62	0	1.75	0	0.58	1.77	0	0	0.59
Peak 2140	40.99	-2.82	-1.49	0.0057	0.19	49.65	10.21	40.54	33.47	16.84	8.54	26.93	17.44	45.56	149.53	121.22	105.44	37.96	31.35	19.34	29.55
Peak 2141	3.6	9.86	3.3	0.03	0.35	76.19	5.51	65.66	49.12	0	0	0	0	12.3	0	0	4.1	0	0	0	0
Peak 2175	2.22	9.25	3.21	0.03	0.35	65.02	3.68	24.67	31.12	0	0	0	0	0	0	2.3	0.77	1.87	2	0	1.29
Peak 2244	6.4	5.32	2.41	0.02	0.33	105.46	10.56	112.74	76.25	6.54	0	1.86	2.8	0	14.07	11	8.36	0	3.82	6	3.27
Peak 2249	1.46	9.44	3.24	0.03	0.39	46.62	1.79	15.95	21.45	0	0	0	0	0	1.78	2.23	1.34	0	0	0	0
Peak 2250	2.07	7.93	2.99	0.02	0.34	55.95	2.51	22.44	26.97	0	1.58	1.33	0.97	0	0	3.14	1.05	1.27	2.72	0	1.33
Peak 2258	1.99	18.72	4.23	0.01	0.24	58.58	1.73	28.4	29.57	0	0	0	0	2.9	0	0	0.97	0	0	0	0
Peak 2271	1.24	12.32	3.62	0.03	0.37	37.92	0	21.01	19.65	0	0	0	0	2.95	0	0	0.98	0	0	0	0
Peak 2296	1.72	37.66	5.23	0.01	0.24	52.94	1.81	21.61	25.46	0	0	0	0	0	0	0	0	0	0	0	0
Peak 2306	1.94	9.62	3.27	0.02	0.33	48.05	2.5	27.95	26.17	0	0	1.32	0.44	0	2.5	0	0.83	0	2.71	0	0.9
Peak 2309	2.06	8.27	3.05	0.04	0.42	49.4	1.69	32.77	27.96	0	2.12	0	0.71	8.5	0	0	2.83	0	0	0	0
Peak 2346	2.11	7.72	2.95	0.04	0.45	41.87	0	40.6	27.49	4.5	0	0	1.5	0	5.45	0	1.82	0	1.97	0	0.66
Peak 2358	3.55	5.35	2.42	0.05	0.49	67.49	1.76	81.13	50.13	0	0	1.85	0.62	2.94	8.78	6.59	6.1	0	1.91	2	1.3
Peak 2400	4.72	107.22	6.74	0.000793	0.08	74.75	3.24	113.55	63.85	0	0	3.42	1.14	0	0	0	0	0	0	0	0
Peak 2401	2.57	55.81	5.8	0.00547	0.19	52.35	3.41	50.76	35.51	0	0	0	0	0	0	0	0	0	0	0	0
Peak 2430	5.5	16.2	4.02	0.00381	0.16	122.17	3.62	115.76	80.51	0	0	0	0	12.1	0	0	4.03	0	0	0	0
Peak 2437	7.21	7.44	2.9	0.00252	0.14	137.07	8.78	148.14	97.99	0	1.84	0	0.61	9.79	1.46	1.83	4.36	1.48	6.34	8.31	5.38
Peak 2460	3.23	20.96	4.39	0.00346	0.16	68.12	3.06	61.49	44.22	0	1.92	0	0.64	0	0	0	0	0	3.32	0	1.11
Peak 2463	6.14	12.09	3.6	0.00341	0.16	116.48	8.82	105.05	76.79	6.55	0	0	2.18	0	8.81	2.2	3.67	3.58	0	0	1.19
Peak 2506	6.24	24.29	4.6	0.000633	0.07	188.71	8.65	72.16	89.84	0	0	0	0	8.69	0	0	2.9	0	0	0	0
Peak 2548	41.08	-2.07	-1.05	0.01	0.27	21.64	48.3	32.97	34.3	34.86	40.4	78.59	51.28	117.88	50.25	50.31	72.82	93.89	106.9	84.64	95.14
Peak 2561	2.39	22.19	4.47	0.00665	0.19	62.3	1.76	36.77	33.61	0	0	1.86	0.62	0	0	0	0	0	1.91	0	0.64
Peak 2572	2.8	18.97	4.25	0.00663	0.19	64.99	3.13	51.34	39.82	0	0	0	0	0	0	3.92	1.31	0	0	0	0
Peak 2576	7.11	13.06	3.71	0.00257	0.14	141.87	18.47	90.78	83.71	4.57	0	0	1.52	0	0	0	0	0	10.01	2.1	4.04
Peak 2577	25.66	2.22	1.15	0.03	0.39	241.93	63.99	178.36	161.43	34.51	55.58	58.87	49.65	0	32.77	38.97	23.91	54.91	62.25	41.03	52.73
Peak 2582	4.34	9.15	3.19	0.00604	0.19	73.01	3.52	70.79	49.11	4.36	4.42	3.72	4.16	2.95	1.76	0	1.57	1.79	1.91	4	2.57
Peak 2602	44.36	2.09	1.06	0.03	0.39	22.53	77.55	68.67	56.25	160.78	210.36	121.66	164.27	59.63	46.05	26.2	43.96	82.9	45.44	47.64	58.66
Peak 2605	7.84	4.09	2.03	0.03	0.38	77.75	21.69	61.92	53.78	13.42	4.54	20.99	12.98	0	5.42	4.52	3.31	7.33	5.88	14.38	9.2
Peak 2607	69.02	-11.34	-3.5	0.00523	0.18	34.3	26.05	0	20.12	0	0	0	0	644.64	0	0	214.88	0	0	0	0
Peak 2639	4.08	7.07	2.82	0.02	0.31	73.08	3.96	64.95	47.33	6.54	3.32	0	3.29	15.48	0	1.65	5.71	0	1.43	0	0.48
Peak 2640	8.42	9.54	3.25	0.00351	0.16	145.42	16.39	159.97	107.26	0	0	1.92	0.64	27.42	1.82	0	9.75	0	0	0	0
Peak 2665	3.56	15.16	3.92	0.00194	0.13	107.63	1.25	48.45	52.44	0	1.57	1.32	0.96	0	1.25	3.13	1.46	0	1.36	1.42	0.93
Peak 2694	3.1	13.04	3.7	0.02	0.27	75.92	0	68.15	48.02	0	0	0	0	6.13	0	2.29	2.81	0	0	0	0
Peak 2719	1.23	13.7	3.78	0.03	0.35	53.99	0	7.85	20.61	0	0	0	0	0	0	2.2	0.73	0	0	0	0
Peak 2724	2.78	11.84	3.57	0.02	0.28	90.62	0	36.99	42.54	1.92	0	0	0.64	0	7.75	0	2.58	0	0	0	0
Peak 2726	14.73	-84.76	-6.41	0.00244	0.14	0	0	0	0	0	0	0	0	73.9	25.45	33.97	44.44	0	0	0	0
Peak 2737	1.49	13.56	3.76	0.02	0.31	31.63	1.72	23	18.78	0	2.15	0	0.72	0	0	2.14	0.71	0	0	0	0
Peak 2747	1.4	6.38	2.67	0.05	0.49	21.26	3.46	10.31	11.68	2.14	0	3.65	1.93	0	1.73	0	0.58	0	0	1.97	0.66
Peak 2749	2.41	10.76	3.43	0.02	0.28	40.85	1.66	49.51	30.67	2.06	0	1.75	1.27	0	1.66	0	0.55	0	3.6	0	1.2
Peak 2750	2.64	10.31	3.37	0.02	0.33	62.09	0	49.73	37.27	0	0	3.71	1.24	0	3.51	4.39	2.63	0	0	0	0
Peak 2752	1.28	8.36	3.06	0.03	0.4	42.91	0	13.87	18.92	1.65	0	0	0.55	0	1.33	0	0.44	1.35	1.44	0	0.93
Peak 2755	4.58	8.75	3.13	0.00909	0.22	86.68	8.82	47.27	47.59	0	2.21	11.17	4.46	5.9	0	0	1.97	3.58	1.91	2	2.5
Peak 2757	2.19	15.01	3.91	0.01	0.26	53.18	1.65	41.74	32.19	0	0	0	0	0	0	0	0	3.34	0	0	1.11
Peak 2765	3.95	11.64	3.54	0.01	0.24	101.41	5.5	60.08	55.66	0	0	0	0	3.07	0	0	1.02	0	0	6.25	2.08
Peak 2766	4.45	7.92	2.99	0.03	0.38	100.15	0	104.76	68.3	0	0	0	0	20.1	1.71	0	7.27	0	0	0	0
Peak 2767	2.15	61.14	5.93	0.00462	0.17	55.39	2.67	33.81	30.62	0	0	0	0	0	0	0	0	0	0	0	0
Peak 2768	5.43	10.38	3.38	0.00665	0.19	163.54	3.38	80.54	82.48	0	0	0	0	14.14	1.69	0	5.28	3.43	0	0	1.14
Peak 2771	10.09	31.99	5	1.39e-05	0.00724	238.42	5.06	201	148.16	2.09	0	0	0.7	11.29	0	0	3.76	0	0	0	0
Peak 2772	5.65	57.27	5.84	0.000119	0.03	101.36	6	122.84	76.73	1.86	0	0	0.62	0	0	0	0	0	0	1.7	0.57
Peak 2773	5.04	42.05	5.39	0.000764	0.08	131.72	5.59	80.51	72.61	0	0	0	0	3.12	0	0	1.04	0	0	0	0
Peak 2774	2.62	28.05	4.81	0.00369	0.16	44.6	5.28	51.1	33.66	0	0	0	0	2.21	0	0	0.74	0	0	0	0
Peak 2775	2.55	53.46	5.74	0.00611	0.19	38.94	1.81	67.42	36.06	0	0	0	0	0	0	0	0	0	0	0	0
Peak 2779	2.14	54.54	5.77	0.00588	0.19	62.1	3	26.76	30.62	0	0	0	0	0	0	0	0	0	0	0	0
Peak 2780	4.5	46.96	5.55	0.000601	0.07	127.03	3.31	71.44	67.26	0	0	0	0	0	0	2.07	0.69	0	0	0	0
Peak 2781	6.6	137.83	7.11	0.000381	0.05	149.18	3.74	139.07	97.33	0	0	0	0	0	0	0	0	0	0	0	0
Peak 2782	8.68	92.42	6.53	1.12e-05	0.00713	203.62	3.44	176.9	127.99	2.13	0	0	0.71	0	1.72	0	0.57	0	0	0	0
Peak 2783	12.42	45.79	5.52	1.74e-07	0.000497	330.59	5.01	225.48	187.02	1.55	0	0	0.52	6.28	0	0	2.09	0	1.36	1.42	0.93
Peak 2785	4.31	40.87	5.35	0.000905	0.08	122	1.69	55.37	59.69	6.27	0	0	2.09	0	0	0	0	0	0	1.92	0.64
Peak 2786	5.04	8.07	3.01	0.01	0.24	123.16	4.3	87.42	71.63	1.77	0	0	0.59	19.17	0	0	6.39	1.45	0	1.63	1.03
Peak 2787	3.01	15.42	3.95	0.00417	0.17	84.67	1.25	48.51	44.81	0	0	1.32	0.44	0	0	0	0	2.54	2.72	0	1.75
Peak 2789	3.39	32.35	5.02	0.000989	0.09	109.39	0	53.03	54.14	0	0	0	0	0	1.27	0	0.42	0	1.38	0	0.46
Peak 2799	3.25	29.62	4.89	0.00262	0.14	90.82	1.79	42.69	45.1	2.22	0	1.89	1.37	0	0	0	0	0	1.94	0	0.65
Peak 2801	2.94	43.57	5.45	0.00117	0.09	69.19	1.25	61.49	43.98	0	0	0	0	0	1.25	0	0.42	0	0	0	0
Peak 2802	4.37	5.69	2.51	0.05	0.47	99.94	2.5	91.31	64.59	0	0	0	0	29.32	0	0	9.77	0	0	0	0
Peak 2803	8.74	40.43	5.34	6.28e-06	0.00524	230.64	8.44	138.19	125.76	0	0	1.78	0.59	0	0	2.11	0.7	1.71	1.83	0	1.18
Peak 2823	2.69	5.05	2.34	0.05	0.48	32.96	2.52	52.63	29.37	3.12	3.17	1.33	2.54	6.34	0	0	2.11	2.56	1.37	4.3	2.74
Peak 2851	2.09	9.69	3.28	0.02	0.3	34.64	1.25	46.64	27.51	0	0	2.64	0.88	4.19	1.25	0	1.81	1.27	0	0	0.42
Peak 2887	2.78	13.42	3.75	0.01	0.23	30.45	5.66	67.47	34.53	0	0	0	0	0	0	1.77	0.59	1.44	1.53	0	0.99
Peak 2888	3.38	6.27	2.65	0.04	0.44	80.77	1.46	65.26	49.17	0	0	1.54	0.51	14.67	0	1.83	5.5	1.48	1.58	0	1.02
Peak 2940	35.71	-3.52	-1.82	0.02	0.33	57.88	32.55	5.1	31.84	4.24	0	1.81	2.02	151.93	88.96	70.66	103.85	3.47	7.43	9.73	6.88
Peak 2941	30.71	-2.35	-1.23	0.05	0.48	52.98	39.67	12.84	35.16	8.54	17.31	3.64	9.83	95.24	82.67	71.14	83.02	7	20.56	21.56	16.37
Peak 2970	0.95	9.62	3.27	0.05	0.48	25.31	0	19.08	14.8	0	0	0	0	0	0	2.29	0.76	0	0	0	0
Peak 2992	20.6	10.8	3.43	0.000242	0.04	479.91	14.28	393.5	295.9	4.42	0	1.88	2.1	53.78	1.78	2.23	19.27	5.43	1.94	4.06	3.81
Peak 2993	1.54	7.52	2.91	0.05	0.48	23.56	1.7	38.07	21.11	0	0	0	0	0	3.4	0	1.13	1.73	0	0	0.58
Peak 3011	3.3	78.68	6.3	0.00259	0.14	93.29	1.69	55.28	50.09	0	0	0	0	0	0	0	0	0	0	0	0
Peak 3053	2.78	59.85	5.9	0.0049	0.18	88.54	3.6	29.51	40.55	0	0	0	0	0	0	0	0	0	0	0	0
Peak 3060	3.35	13.51	3.76	0.00386	0.16	67.69	0	69.38	45.69	1.56	0	3.99	1.85	0	1.26	1.57	0.94	0	4.09	0	1.36
Peak 3063	1.59	14.98	3.9	0.02	0.3	41.95	1.71	25.42	23.03	0	0	0	0	2.86	0	0	0.95	0	0	0	0
Peak 3065	29.11	-2.04	-1.03	0.03	0.35	43.89	20.41	30.39	31.56	32.83	20.48	30.16	27.82	88.8	53	35.72	59.17	53.82	57.52	48.72	53.35
Peak 3066	2.99	9.44	3.24	0.02	0.29	81.71	1.56	46.6	43.29	0	1.96	0	0.65	2.62	0	0	0.87	1.59	5.09	0	2.22
Peak 3121	28.34	2.23	1.16	0.01	0.26	93.9	73.36	54.62	73.96	84.71	88.97	82.58	85.42	0	34.19	42.79	25.66	39.68	29.16	44.47	37.77
Peak 3191	1.38	22.05	4.46	0.01	0.23	46.13	0	20.5	22.21	0	0	0	0	0	1.25	0	0.42	0	0	0	0
Peak 3219	28.45	-2.46	-1.3	0.02	0.31	51.34	23.88	42.67	39.29	11.82	17.97	27.72	19.17	15.98	52.46	56.7	41.72	43.58	87.99	105.84	79.14
Peak 3228	1.87	41.3	5.37	0.00947	0.23	51.4	3.35	22.43	25.72	0	0	0	0	0	0	0	0	0	0	0	0
Peak 3296	1.31	21.2	4.41	0.03	0.37	28.53	5.57	8.3	14.13	0	0	0	0	0	0	0	0	0	0	0	0
Peak 3312	3.86	14.69	3.88	0.00709	0.2	90.7	0	87.94	59.55	0	0	0	0	2.82	0	0	0.94	3.42	1.83	0	1.75
Peak 3313	3.7	17.65	4.14	0.00452	0.17	91.77	3.41	66.1	53.76	0	0	0	0	0	0	2.13	0.71	3.46	0	0	1.15
Peak 3318	2.74	8.11	3.02	0.03	0.39	71.76	1.73	48.96	40.82	0	0	0	0	0	0	0	0	3.51	1.88	3.93	3.11
Peak 3325	1.76	16.05	4	0.02	0.27	46.13	1.77	28.94	25.61	0	0	0	0	2.96	0	0	0.99	0	0	0	0
Peak 3327	4.56	4.55	2.19	0.04	0.45	53.52	7.34	62.81	41.22	2.27	6.9	9.68	6.28	0	5.49	6.88	4.12	7.44	1.99	2.08	3.84
Peak 3336	6.14	33.73	5.08	0.000471	0.06	113.44	7.21	134.12	84.92	0	0	0	0	0	0	2.25	0.75	0	0	2.05	0.68
Peak 3401	1.76	44.26	5.47	0.00863	0.22	45.45	1.56	30.15	25.72	0	0	0	0	0	0	0	0	0	0	0	0
Peak 3405	20.32	36.2	5.18	1.48e-07	0.000497	502.99	17.32	358.71	293.01	1.95	0	1.66	1.2	10.54	1.57	0	4.04	3.19	3.41	0	2.2
Peak 3406	1.69	16.59	4.05	0.02	0.28	42.6	0	36.14	26.25	0	0	0	0	2.9	0	0	0.97	0	0	0	0
Peak 3410	5.56	4.86	2.28	0.05	0.48	90.17	7.16	123.67	73.67	0	1.8	0	0.6	38.34	0	0	12.78	1.45	0	0	0.48
Peak 3411	6.4	196.96	7.62	7.81e-05	0.02	130.86	3.76	145.53	93.38	0	0	0	0	0	0	0	0	0	0	0	0
Peak 3414	3.74	36.27	5.18	0.00211	0.13	93.24	5.36	58.49	52.36	0	0	0	0	0	1.78	0	0.59	0	0	0	0
Peak 3417	4.91	23.14	4.53	0.00165	0.11	143.45	1.67	81.96	75.69	0	0	0	0	0	0	0	0	0	5.42	0	1.81
Peak 3421	6.08	36.18	5.18	2.83e-05	0.00902	160.85	2.79	101.89	88.51	0	3.5	0	1.17	0	1.39	0	0.46	1.42	1.51	0	0.98
Peak 3478	3.05	21.55	4.43	0.00556	0.19	66	1.72	66.55	44.75	0	0	0	0	0	3.43	0	1.14	0	0	0	0
Peak 3479	3.62	9.86	3.3	0.01	0.25	71.73	3.01	76.27	50.34	0	0	1.59	0.53	0	0	0	0	3.06	3.27	3.42	3.25
Peak 3485	3.97	20.06	4.33	0.000985	0.09	86.7	1.25	74.72	54.23	0	1.57	3.97	1.85	0	0	1.57	0.52	3.82	0	0	1.27
Peak 3490	2.58	11.88	3.57	0.02	0.29	68.37	0	47.04	38.47	1.78	0	0	0.59	0	0	7.18	2.39	0	0	0	0
Peak 3492	2.12	45.23	5.5	0.00798	0.21	41.74	3.4	40.47	28.54	0	0	0	0	0	0	0	0	0	0	0	0
Peak 3507	401.09	-2.15	-1.11	0.00533	0.18	516.18	435.64	308.92	420.25	231.01	286.28	696.19	404.49	638.77	650.55	860.9	716.74	685.83	840.98	1141.19	889.33
Peak 3513	5.72	13.79	3.79	0.00535	0.18	148.75	3.65	103.4	85.27	0	0	0	0	15.29	0	0	5.1	0	0	0	0
Peak 3515	4.82	8.22	3.04	0.02	0.34	113.5	11.08	63.27	62.62	0	0	0	0	15.46	3.69	0	6.38	0	0	0	0
Peak 3529	4.09	16.95	4.08	0.00506	0.18	62.3	14.6	53.15	43.35	2.01	0	0	0.67	0	4.86	0	1.62	0	0	0	0
Peak 3546	2.56	19.41	4.28	0.0059	0.19	30.11	3.56	42.47	25.38	4.41	2.24	1.88	2.84	0	0	0	0	1.81	0	0	0.6
Peak 3584	4.97	21.33	4.41	0.00147	0.1	97.49	8.14	94.52	66.72	0	0	0	0	5.45	1.63	0	2.36	0	0	0	0
Peak 3620	1.64	37.34	5.22	0.01	0.24	50.08	3.26	14.57	22.63	0	0	0	0	0	0	0	0	0	0	0	0
Peak 3648	0.82	16.48	4.04	0.04	0.45	22.53	1.83	8.19	10.85	0	0	0	0	0	0	0	0	0	0	0	0
Peak 3654	6.41	16.25	4.02	0.00124	0.09	152.49	3.55	129.37	95.14	0	0	0	0	11.87	0	0	3.96	0	1.92	0	0.64
Peak 3655	4.39	11.64	3.54	0.01	0.24	80.88	11.89	68.29	53.69	0	0	0	0	0	10.18	0	3.39	0	0	0	0
Peak 3675	6.35	6.6	2.72	0.00736	0.2	131	5.56	91.11	75.89	2.29	9.3	3.91	5.17	0	9.26	2.32	3.86	9.4	2.01	4.21	5.21
Peak 3682	42.45	-6.04	-2.59	0.02	0.32	71.28	0	0	23.76	0	0	0	0	167.47	124.57	90.65	127.56	0	0	0	0
Peak 3684	7.1	-10.24	-3.36	0.03	0.4	0	1.84	2.75	1.53	0	0	0	0	0	5.52	55.32	20.28	0	0	0	0
Peak 3702	5.5	5.48	2.45	0.02	0.32	126.93	12.05	46.15	61.71	4.26	4.32	1.82	3.47	0	5.16	6.46	3.87	5.24	7.46	1.96	4.89
Peak 3731	44.42	7.01	2.81	1.52e-05	0.00724	735.39	48.51	591.83	458.58	79.37	37.3	41.28	52.65	20.95	14.06	0	11.67	49.19	35.62	44.46	43.09
Peak 3732	25.88	6.17	2.63	0.000148	0.03	449.51	11.04	474.19	311.58	27.33	18.47	21.37	22.39	33.88	5.51	9.2	16.2	33.6	15.96	27.2	25.59
Peak 3735	56.35	-2.55	-1.35	0.01	0.24	76.79	74.99	6.2	52.66	46.39	26.13	70.35	47.62	108.06	101.94	80.72	96.9	33.8	180.63	182.3	132.24
Peak 3743	5.83	5.15	2.36	0.05	0.48	117.51	14.23	82.13	71.29	2.2	0	0	0.73	0	19.55	13.34	10.96	0	1.93	0	0.64
Peak 3746	7.22	-11.82	-3.56	0.03	0.35	2.54	0	2.46	1.67	0	0	0	0	66.44	0	0	22.15	0	1.79	0	0.6
Peak 3748	2.12	52.87	5.72	0.0058	0.19	52.93	4.31	27.8	28.35	0	0	0	0	0	0	0	0	0	0	0	0
Peak 3760	4.85	6.77	2.76	0.01	0.24	97.33	7.54	53.92	52.93	7.47	3.79	1.59	4.28	0	9.04	1.89	3.64	3.06	4.91	0	2.66
Peak 3761	6.22	131.51	7.04	0.000434	0.06	127.15	8.62	120.71	85.49	0	0	0	0	0	0	0	0	0	0	0	0
Peak 3772	4.43	47.09	5.56	0.000852	0.08	113.13	3.43	79.08	65.21	0	0	0	0	0	1.71	0	0.57	0	0	0	0
Peak 3774	3.7	46.02	5.52	0.000754	0.08	89.58	2.78	70.31	54.22	0	0	0	0	0	0	0	0	1.41	0	0	0.47
Peak 3775	5.18	10.33	3.37	0.00415	0.17	117.06	5.08	100.25	74.13	0	0	0	0	17.01	1.27	0	6.09	0	0	0	0
Peak 3777	2	10.16	3.34	0.02	0.28	40.36	1.25	41	27.54	1.55	0	0	0.52	0	1.25	0	0.42	2.54	1.36	0	1.3
Peak 3787	6.99	13.87	3.79	0.00032	0.05	161.45	3.75	145.35	103.52	0	0	0	0	12.56	0	1.56	4.71	2.54	1.36	0	1.3
Peak 3804	8.93	47.8	5.58	1.82e-05	0.00744	186.59	21.13	133.71	113.81	0	0	0	0	2.95	1.76	0	1.57	0	0	0	0
Peak 3805	2.63	51.22	5.68	0.00602	0.19	61.34	6.95	31.03	33.11	0	0	0	0	0	0	0	0	0	0	0	0
Peak 3806	7.77	10.44	3.38	0.00425	0.17	199.14	1.78	156.04	118.99	0	0	0	0	26.75	0	2.22	9.66	0	0	0	0
Peak 3819	2.55	23.71	4.57	0.00656	0.19	57.49	3.4	45.61	35.5	0	0	0	0	0	0	0	0	0	1.84	0	0.61
Peak 3823	3.78	18.56	4.21	0.00253	0.14	79.2	8.14	54.56	47.3	1.68	0	0	0.56	4.54	1.36	0	1.97	0	0	0	0
Peak 3862	14.15	-12.48	-3.64	0.00834	0.21	0	1.84	8.21	3.35	0	0	0	0	86.09	34.86	4.59	41.85	0	1.99	6.26	2.75
Peak 3893	4.53	102.19	6.68	0.00119	0.09	132.05	3.51	67.93	67.83	0	0	0	0	0	0	0	0	0	0	0	0
Peak 3916	6.65	11.47	3.52	0.0021	0.13	152.33	5.61	130.97	96.3	0	0	0	0	6.26	1.87	0	2.71	3.8	4.06	2.13	3.33
Peak 3917	1.74	9.23	3.21	0.03	0.35	35.15	1.76	18.35	18.42	4.36	0	1.86	2.07	0	0	0	0	3.57	0	0	1.19
Peak 3919	5.65	5.99	2.58	0.02	0.35	130.76	14.81	49.61	65.06	0	4.64	1.95	2.2	0	1.85	16.19	6.01	3.75	0	4.21	2.65
Peak 3921	3.06	69.43	6.12	0.00357	0.16	93.24	1.79	45.2	46.74	0	0	0	0	0	0	0	0	0	0	0	0
Peak 3932	0.93	23.11	4.53	0.03	0.35	34.01	1.58	4.71	13.44	0	0	0	0	0	0	0	0	0	0	0	0
Peak 3935	43.96	-2.41	-1.27	0.0037	0.16	39.05	34.67	37.86	37.19	34.32	29	56.1	39.81	100.56	80.79	69.34	83.56	70.32	127.77	70.93	89.67
Peak 3948	2.19	50.87	5.67	0.00663	0.19	57.3	1.7	37.88	32.29	0	0	0	0	0	0	0	0	0	0	0	0
Peak 3980	1.48	27.75	4.79	0.02	0.3	20.26	4.95	24.55	16.59	0	0	0	0	0	0	0	0	0	0	0	0
Peak 3983	3.48	97.1	6.6	0.0013	0.1	59.58	6.26	70.81	45.55	0	0	0	0	0	0	0	0	0	0	0	0
Peak 4008	33.16	-3.17	-1.66	0.03	0.4	56.01	8.68	36.2	33.63	0	4.36	5.5	3.28	232.47	32.95	26.05	97.16	10.57	3.76	11.84	8.72
Peak 4009	4.29	94.54	6.56	0.00133	0.1	131.68	1.82	59.76	64.42	0	0	1.92	0.64	0	0	0	0	0	0	0	0
Peak 4032	66.16	6.72	2.75	0.00702	0.2	270.67	598.04	0	289.57	0	7.06	7.91	4.99	0	99.23	0	33.08	5.7	6.1	8.52	6.77
Peak 4046	5.37	9.72	3.28	0.00651	0.19	91.8	3.74	52.85	49.46	13.87	2.34	11.83	9.35	0	9.33	4.67	4.67	0	0	0	0
Peak 4058	2.85	26.25	4.71	0.00557	0.19	59.37	1.84	63.04	41.42	0	0	0	0	0	0	2.3	0.77	0	0	0	0
Peak 4108	3.37	77.38	6.27	0.00284	0.14	103.12	1.77	49.99	51.62	0	0	0	0	0	0	0	0	0	0	0	0
Peak 4215	6.08	-8.87	-3.15	0.05	0.49	5.59	0	0	1.86	0	0	0	0	54.85	1.82	0	18.89	0	0	0	0
Peak 4224	7.72	-7	-2.81	0.04	0.45	2.69	3.51	2.61	2.94	0	0	0	0	38.17	21.03	10.97	23.39	0	0	0	0
Peak 4231	5.77	13.93	3.8	0.00488	0.18	145.16	3.64	108.26	85.69	0	0	0	0	15.21	0	0	5.07	0	0	0	0
Peak 4280	8.92	9.06	3.18	0.001	0.09	153.3	14.26	130.05	99.2	0	11.18	9.4	6.86	20.88	0	0	6.96	1.81	0	6.08	2.63
Peak 4327	1.45	25.14	4.65	0.02	0.33	30.43	5.4	13.41	16.42	0	0	0	0	0	0	0	0	0	0	0	0
Peak 4346	22.87	6.66	2.74	0.02	0.32	434.5	14.23	543.14	330.62	0	0	0	0	128.03	1.78	0	43.27	0	0	0	0
Peak 4381	5.74	9.6	3.26	0.00672	0.19	130.64	8.34	94.38	77.79	0	0	1.76	0.59	16.75	0	2.08	6.28	1.69	0	0	0.56
Peak 4401	15.8	-8.11	-3.02	0.04	0.45	8.53	1.85	8.27	6.22	0	0	0	0	142.47	0	4.63	49.03	0	0	0	0
Peak 4408	5.71	8.44	3.08	0.01	0.27	143.36	10.77	77.52	77.21	0	0	0	0	0	7.17	2.24	3.14	10.92	0	0	3.64
Peak 4418	1.69	9.93	3.31	0.03	0.37	23.96	1.73	43.88	23.19	0	0	0	0	0	0	0	0	1.76	0	1.97	1.24
Peak 4434	3.21	6.71	2.75	0.04	0.44	69.91	3.64	56.94	43.5	0	0	1.92	0.64	9.14	0	0	3.05	1.85	1.97	2.07	1.96
Peak 4444	6.27	6.46	2.69	0.01	0.26	120.69	14.62	78.91	71.41	0	4.59	3.86	2.81	12.23	3.65	6.85	7.58	3.71	1.98	0	1.9
Peak 4451	35.85	-2.36	-1.24	0.00797	0.21	46.36	48.76	24.2	39.78	34.47	23.3	31.85	29.88	85.48	41.74	55.14	60.79	37.67	115.77	105.56	86.34
Peak 4468	7.12	3.22	1.69	0.05	0.48	86.38	10.55	107.31	68.08	6.52	0	20.4	8.98	0	8.78	8.79	5.85	17.82	7.62	11.99	12.48
Peak 4489	3.89	5.78	2.53	0.04	0.45	49.98	7.23	67.3	41.5	4.47	0	3.82	2.76	0	9.03	6.78	5.27	0	0	2.05	0.68
Peak 4499	8.41	32.01	5	1.41e-05	0.00724	183.26	10.85	123.83	105.98	8.95	2.27	0	3.74	0	0	2.26	0.75	0	1.96	2.05	1.34
Peak 4512	6.76	5.34	2.42	0.00692	0.19	128.24	6.96	77.71	70.97	6.46	10.91	7.34	8.24	5.82	5.21	2.17	4.4	7.06	7.54	5.93	6.84
Peak 4538	1.41	9.99	3.32	0.03	0.36	19.61	1.82	16.3	12.58	2.26	2.29	1.92	2.16	0	0	0	0	0	1.98	0	0.66
Peak 4542	9.77	4.42	2.14	0.00493	0.18	165.78	5.58	130.25	100.54	18.42	16.34	5.89	13.55	28.03	7.43	2.33	12.6	9.44	10.09	6.35	8.62
Peak 4564	2.45	10.25	3.36	0.02	0.32	51.58	0	50.01	33.87	0	2.01	1.69	1.23	0	1.6	0	0.53	4.87	0	0	1.62
Peak 4565	30.86	11.15	3.48	0.00111	0.09	773.53	20.42	577.68	457.21	0	0	0	0	91.11	0	4.25	31.79	3.45	3.69	1.93	3.02
Peak 4571	2.2	9.01	3.17	0.02	0.34	55.53	1.39	33.13	30.02	0	0	2.94	0.98	0	0	0	0	0	3.01	3.16	2.06
Peak 4575	4.22	15.4	3.95	0.00318	0.15	116.95	1.73	56.69	58.46	2.14	2.17	1.83	2.05	0	0	0	0	5.26	1.88	0	2.38
Peak 4582	3.36	5.29	2.4	0.04	0.45	37.02	8.61	38.46	28.03	4.26	4.32	3.63	4.07	0	3.44	4.3	2.58	1.75	0	3.91	1.89
Peak 4591	4.92	21.1	4.4	0.000253	0.04	116.18	3.78	91.99	70.65	0	0	1.33	0.44	0	3.78	0	1.26	0	0	2.87	0.96
Peak 4593	1.57	12.81	3.68	0.02	0.34	31.33	3.71	24.85	19.96	0	0	0	0	0	0	2.32	0.77	0	0	0	0
Peak 4616	31.48	-3.69	-1.88	0.01	0.23	74.97	5.42	8.08	29.49	2.24	4.54	1.91	2.89	163.36	52.36	40.67	85.46	14.67	23.51	18.49	18.89
Peak 4647	1.13	9.54	3.25	0.04	0.45	20.16	3.28	17.1	13.52	0	0	0	0	2.75	0	0	0.92	0	0	0	0
Peak 4651	92.53	-3.81	-1.93	0.02	0.34	145.16	39.99	24.36	69.84	4.5	18.24	3.84	8.86	407.56	216	209.01	277.52	5.53	0	0	1.84
Peak 4658	29.39	-3.89	-1.96	0.05	0.48	66.68	3.95	2.94	24.52	0	4.95	0	1.65	168.42	45.33	46.87	86.87	0	2.14	11.21	4.45
Peak 4675	2.93	14.76	3.88	0.01	0.24	76.11	0	60.62	45.58	0	0	0	0	0	1.77	4.42	2.06	0	0	0	0
Peak 4676	1.09	11.21	3.49	0.04	0.41	37.73	1.75	7.84	15.77	0	0	0	0	0	1.75	0	0.58	0	0	0	0
Peak 4680	10.21	4.77	2.25	0.04	0.41	244.5	1.79	143.83	130.04	0	24.68	1.89	8.86	71.84	0	0	23.95	0	0	4.07	1.36
Peak 4696	3.98	5.82	2.54	0.02	0.31	58.75	4.1	59	40.62	6.76	3.43	4.33	4.84	0	5.46	1.71	2.39	4.16	5.92	0	3.36
Peak 4721	6.43	4.03	2.01	0.03	0.38	115.48	8.74	49.47	57.9	10.82	8.77	11.07	10.22	0	5.24	2.19	2.47	10.64	11.37	7.95	9.99
Peak 4723	10.26	4.99	2.32	0.00107	0.09	139.54	18.17	156.55	104.75	3.21	14.65	10.96	9.61	0	23.33	4.87	9.4	13.16	1.41	11.8	8.79
Peak 4837	4.35	16.23	4.02	0.00562	0.19	87.96	0	96.28	61.41	4.57	0	0	1.52	9.27	0	0	3.09	0	0	0	0
Peak 4838	15.64	7.88	2.98	0.000401	0.05	324.86	16.27	250.36	197.16	4.47	18.14	1.91	8.18	48.4	7.22	4.52	20.05	5.5	1.96	0	2.49
Peak 4866	3.75	24.14	4.59	0.00132	0.1	102.52	1.59	47.33	50.48	1.97	0	5.03	2.33	2.66	0	0	0.89	1.61	0	0	0.54
Peak 4869	3.53	13.69	3.78	0.00663	0.19	33.97	5.1	76.01	38.36	0	4.27	3.59	2.62	0	0	4.25	1.42	1.73	0	0	0.58
Peak 4870	4.25	7.27	2.86	0.01	0.24	82.42	7.25	60.47	50.05	0	5.46	1.53	2.33	0	5.79	3.63	3.14	0	4.72	1.65	2.12
Peak 4876	1.06	32.33	5.01	0.01	0.27	23.06	1.25	20.5	14.94	0	0	0	0	0	0	0	0	0	0	0	0
Peak 4891	1.38	13.39	3.74	0.02	0.35	38.46	0	26.63	21.7	0	0	0	0	2.99	0	0	1	0	0	0	0
Peak 4892	2.57	12.9	3.69	0.01	0.25	33.3	3.34	47.19	27.94	0	0	7.04	2.35	5.58	0	0	1.86	0	0	0	0
Peak 4903	7.23	6.11	2.61	0.00563	0.19	168.54	10.62	76.43	85.2	8.76	4.44	1.87	5.02	20.73	5.3	4.42	10.15	7.18	0	0	2.39
Peak 4924	30.49	-8.81	-3.14	0.00898	0.22	13.74	0	21.31	11.68	0	0	0	0	260.4	10.72	11.18	94.1	1.81	0	0	0.6
Peak 4952	7.54	5.02	2.33	0.01	0.24	182.43	9.14	103.4	98.33	2.26	4.59	1.93	2.92	0	16.42	9.14	8.52	12.97	0	8.31	7.09
Peak 4981	3.08	68.07	6.09	0.00363	0.16	77.06	1.79	58.7	45.85	0	0	0	0	0	0	0	0	0	0	0	0
Peak 4984	2.38	16.18	4.02	0.01	0.26	27.54	11.41	29.13	22.7	0	0	0	0	0	0	0	0	0	0	1.85	0.62
Peak 4994	3.31	5.15	2.37	0.04	0.45	48.79	4.14	67.87	40.27	1.71	0	2.92	1.54	4.62	0	5.18	3.27	4.2	1.5	3.14	2.95
Peak 5012	11.75	-7.99	-3	0.03	0.38	9.26	0	4.49	4.58	0	0	0	0	45.38	36.11	24.48	35.32	0	0	0	0
Peak 5013	30.17	-4.35	-2.12	0.02	0.33	51.74	7.09	7.92	22.25	0	2.22	0	0.74	59.34	92.07	110.81	87.41	3.6	1.92	4.03	3.18
Peak 5015	4.84	6.97	2.8	0.02	0.31	120.22	3.48	85.48	69.73	0	0	1.84	0.61	0	1.74	8.7	3.48	1.76	7.54	1.98	3.76
Peak 5021	56.87	-2.96	-1.57	0.03	0.37	129.81	29.4	8.21	55.81	2.27	11.53	11.63	8.48	212.15	177.99	105.64	165.26	18.63	5.97	8.35	10.99
Peak 5023	49.64	-3.17	-1.66	0.04	0.46	137.81	3.39	10.08	50.43	6.28	2.12	1.79	3.4	189.81	160.62	86.76	145.73	13.73	3.67	3.85	7.08
Peak 5024	103.55	-4.94	-2.3	0.00128	0.1	76.86	30.79	51.59	53.08	19.05	16.9	16.25	17.4	859.95	40.36	21.65	307.32	21.47	37.55	15.31	24.78
Peak 5042	5.35	113.87	6.83	0.000612	0.07	79.8	1.68	119.8	67.09	10.37	0	0	3.46	0	0	0	0	0	0	0	0
Peak 5043	3.68	9.11	3.19	0.01	0.24	52.04	1.36	100.91	51.43	0	1.7	0	0.57	9.07	0	1.69	3.59	1.37	0	1.54	0.97
Peak 5044	2.23	21.05	4.4	0.00887	0.22	58.73	1.82	37.96	32.84	0	0	0	0	0	0	2.28	0.76	0	0	0	0
Peak 5054	38.04	7.49	2.91	6.28e-05	0.02	727.83	35.9	585.37	449.7	28.87	40.53	20.84	30.08	75.09	1.79	4.49	27.12	29.12	9.73	32.64	23.83
Peak 5099	2.82	48.86	5.61	0.00648	0.19	29.95	11.37	45.98	29.1	0	0	0	0	0	0	0	0	0	0	0	0
Peak 5104	1.98	13.09	3.71	0.02	0.3	70.06	0	26.13	32.06	0	0	0	0	0	0	2.19	0.73	0	0	1.99	0.66
Peak 5116	52.67	-5.91	-2.56	0.00497	0.18	40.33	0	0	13.44	0	78.69	0	26.23	153.79	135.49	0	96.42	34.02	159.7	155.85	116.52
Peak 5123	43.03	2.08	1.06	0.02	0.28	65.7	73.67	53.08	64.15	138.19	205.71	130.41	158.11	67.61	40.35	56.44	54.8	79.53	41.21	29.71	50.15
Peak 5186	2.24	9.15	3.19	0.02	0.34	31.84	1.73	54.02	29.2	0	2.17	0	0.72	2.89	0	0	0.96	1.75	0	1.96	1.24
Peak 5221	1.81	37.64	5.23	0.01	0.24	45.99	1.87	30.65	26.17	0	0	0	0	0	0	0	0	0	0	0	0
Peak 5236	24.11	-3.98	-1.99	0.02	0.28	49.24	0	15.08	21.44	0	4.23	1.78	2	84.71	69.09	35.85	63.22	27.38	16.46	9.59	17.81
Peak 5237	29.23	-3.34	-1.74	0.00452	0.17	36.46	11.87	17.68	22	2.1	6.38	14.32	7.6	56.75	105	76.31	79.35	13.76	11.03	17.35	14.04
Peak 5239	60.59	-2.94	-1.55	0.0099	0.23	105.31	26.89	38.04	56.75	23.29	8.43	5.68	12.47	168.74	210.8	134.44	171.33	27.27	17.49	10.7	18.48
Peak 5240	83.3	-3.36	-1.75	0.00275	0.14	126.07	41.85	47.93	71.95	3.98	12.12	20.38	12.16	218.16	221.82	259.52	233.17	29.38	31.4	20.12	26.97
Peak 5249	2.61	15.48	3.95	0.01	0.25	39.08	0	70.37	36.48	2.25	0	0	0.75	0	0	4.54	1.51	0	0	0	0
Peak 5255	32.6	-5.06	-2.34	0.05	0.48	29.8	0	34.14	21.31	0	2.21	0	0.74	286.29	3.52	13.23	101.01	0	0	0	0
Peak 5298	1.8	9.71	3.28	0.03	0.35	46.93	0	29.68	25.54	0	0	2.8	0.93	0	3.98	1.66	1.88	0	0	0	0
Peak 5302	3.16	68.04	6.09	0.00363	0.16	63.86	1.81	72.68	46.12	0	0	0	0	0	0	0	0	0	0	0	0
Peak 5313	6.54	5.68	2.51	0.04	0.41	143.73	0	146.95	96.89	0	0	3.59	1.2	42.71	0	2.13	14.95	0	0	0	0
Peak 5433	4.98	7.76	2.96	0.03	0.38	101.07	6.75	97.99	68.6	0	0	0	0	22.59	0	0	7.53	0	0	0	0
Peak 5448	2.09	9.62	3.27	0.02	0.33	42.28	0	48.45	30.24	1.55	0	0	0.52	0	2.5	1.56	1.35	2.54	0	0	0.85
Peak 5452	0.82	10.67	3.42	0.04	0.41	26.91	1.25	7.45	11.87	0	0	0	0	2.09	0	0	0.7	0	0	0	0
Peak 5490	3.92	16.83	4.07	0.00437	0.17	74.29	3.34	89.41	55.68	0	0	0	0	0	0	0	0	0	1.81	3.79	1.87
Peak 5504	11.92	9.11	3.19	0.00165	0.11	320.06	10.35	191.47	173.96	0	0	1.56	0.52	37.1	1.48	0	12.86	0	1.6	6.72	2.77
Peak 5505	57.02	19.49	4.28	8.08e-05	0.02	1450.88	49.9	987.33	829.37	0	2.24	1.88	1.37	92.46	0	0	30.82	0	5.8	8.1	4.63
Peak 5506	50.62	18.9	4.24	2.58e-05	0.00871	1136.09	29.77	1043.14	736.33	1.94	3.93	3.31	3.06	86.54	7.83	3.92	32.76	1.59	0	1.78	1.12
Peak 5507	15.15	23.9	4.58	7.34e-06	0.00525	356.22	11.85	294.95	221.01	0	0	0	0	14.16	0	2.12	5.43	1.72	1.83	1.92	1.83
Peak 5508	10.29	14.62	3.87	0.000252	0.04	187.23	14.87	210.3	137.47	1.84	0	0	0.61	22.39	0	1.86	8.08	0	0	0	0
Peak 5509	35.33	29.39	4.88	1.79e-06	0.00256	846.59	29.4	667.58	514.52	0	0	0	0	30.75	1.83	0	10.86	3.73	3.98	2.09	3.27
Peak 5510	7.67	9.73	3.28	0.008	0.21	181.78	1.82	165.4	116.33	0	0	0	0	30.47	0	0	10.16	0	0	0	0
Peak 5511	9.68	50.02	5.64	2.54e-06	0.0029	198.33	12.05	161.52	123.97	2.13	8.64	0	3.59	5.76	0	0	1.92	0	0	0	0
Peak 5512	18.97	16.13	4.01	2.08e-05	0.00795	401.11	14.51	400.89	272.17	0	2.02	0	0.67	21.58	4.83	10.07	12.16	0	3.49	1.83	1.78
Peak 5537	54.61	-2.69	-1.43	0.04	0.46	110.87	50.53	29.56	63.65	2.23	4.53	9.52	5.43	250.65	117.14	108.27	158.69	5.49	11.74	16.41	11.21
Peak 5550	51.61	-3.21	-1.68	0.05	0.48	102.9	17.37	14.78	45.02	0	0	34.04	11.35	182.7	99.12	142.67	141.5	0	0	70.5	23.5
Peak 5555	2.43	6.61	2.73	0.05	0.48	40.31	3.75	39.08	27.72	2.32	2.35	0	1.56	0	9.36	0	3.12	0	0	0	0
Peak 5564	14.54	4.68	2.23	0.00118	0.09	196.5	14.83	154.62	121.98	16.06	25.59	39.13	26.93	0	7.41	2.32	3.24	30.08	28.14	4.21	20.81
Peak 5573	163.9	2.33	1.22	0.03	0.38	157.52	454.9	396.59	336.34	487.11	533.34	497.52	505.99	0	318.84	227.44	182.09	312.02	181.09	22.56	171.89
Peak 5606	4.94	3.67	1.88	0.04	0.45	90.11	2.73	75.17	56	8.44	1.71	5.76	5.3	9.13	4.09	0	4.41	16.6	5.92	3.1	8.54
Peak 5612	3.71	80.01	6.32	0.00239	0.14	106.15	1.87	61.19	56.4	0	0	0	0	0	0	0	0	0	0	0	0
Peak 5626	124.78	-8.81	-3.14	0.00235	0.14	273.9	2.74	0	92.21	0	0	0	0	110.19	290.43	20.58	140.4	0	576.91	710.95	429.29
Peak 5630	12.89	2.67	1.41	0.02	0.3	176.3	22.32	178.06	125.56	9.86	10	23.55	14.47	26.68	25.47	19.93	24.03	12.93	17.28	25.37	18.53
Peak 5632	14.37	2.97	1.57	0.03	0.38	289.85	54.67	107.68	150.74	0	6.64	3.72	3.45	41.32	26.42	33.07	33.6	5.37	9.56	14.03	9.65
