# Supplementary material for: N6-methyladenosine modification of the Aedes aegypti transcriptome and its alteration upon dengue virus infection in Aag2 cell line
Source: Commun Biol. 2022 Jun 20;5:607. doi: 10.1038/s42003-022-03566-8 (PMC9209429; doi:10.1038/s42003-022-03566-8)
Supplement: Supplementary file 5 — Supplementary Data 4 [file 42003_2022_3566_MOESM5_ESM.xlsx]

## Sheet: 319 DEG
					DENV-Infected	Mock
Name		Gene description	Fold change	P-value	Mean (RPKM)	Mean (RPKM)
AAEL011112		alcohol dehydrogenase	213.2	0.00164	0.18	0
AAEL026586		unspecified product	179.5	0.00357	0.09	0
AAEL027934		unspecified product	113.63	0.00596	0.23	0
AAEL020495		unspecified product	108.6	0.00965	0.1	0
AAEL000477		NADPH FAD oxidoreductase	97.23	0.00709	0.1	0
AAEL022228		unspecified product	88.59	0.01	0.04	0
AAEL026806		unspecified product	85.66	0.02	0.14	0
AAEL026155		unspecified product	81.13	0.00965	0.29	0
AAEL010185		A-kinase anchoring protein AKAP120, putative	66.66	0.02	0.05	0
AAEL024674		unspecified product	62.34	0.03	0.08	0
AAEL000404		DNA repair helicase rad3/xp-d	59.34	0.03	0.03	0
AAEL023530		unspecified product	56.16	0.03	0.1	0
AAEL001860		conserved hypothetical protein	50.56	0.04	0.14	0
AAEL024234		unspecified product	43.82	0.05	0.03	0
AAEL020539		unspecified product	43.82	0.05	0.03	0
AAEL020023		Histone H2B	42	0.05	0.04	0
AAEL024104		unspecified product	41.93	0.04	0.01	0
AAEL011786		conserved hypothetical protein	41.43	0.04	0.02	0
AAEL014066		ubiquitin conjugating enzyme 7 interacting protein	41.03	0.04	0.03	0
AAEL005571		conserved hypothetical protein	39.78	0.04	0.04	0
AAEL003508		serine-pyruvate aminotransferase	34.15	0.05	0.03	0
AAEL009464		knolle, putative	34.15	0.05	0.04	0
AAEL023031		unspecified product	34.15	0.05	0.05	0
AAEL000434		lipid a export ATP-binding/permease protein msba	15.62	0.00119	0.06	0.00324
AAEL025779		SUMO-conjugating enzyme UBC9-B	10.01	0.00528	0.1	0.01
AAEL008678		conserved hypothetical protein	9.32	0.03	0.07	0.00748
AAEL003262		leucine-rich transmembrane protein	7.81	0.01	0.02	0.00306
AAEL013191		conserved hypothetical protein	7.64	0.05	0.18	0.03
AAEL008605		inosine triphosphate pyrophosphatase (itpase) (inosine triphosphatase)	7	0.02	0.14	0.03
AAEL006720		predicted protein	6.6	0.03	0.07	0.01
AAEL020469		unspecified product	5.09	0.00856	0.21	0.05
AAEL001022		anterior fat body protein	4.95	0.04	0.08	0.02
AAEL027003		unspecified product	4.94	0.04	1.21	0.31
AAEL027505		unspecified product	4.91	0.03	0.07	0.02
AAEL005735		conserved hypothetical protein	4.59	0.02	0.18	0.05
AAEL013177		nucleotide-binding protein, putative	4.49	0.04	0.1	0.02
AAEL021742		unspecified product	4.46	0.0018	0.42	0.12
AAEL008416		pre-mRNA processing factor	4.44	0.02	0.13	0.04
AAEL027495		unspecified product	4.39	0.02	0.22	0.06
AAEL004891		hypothetical protein	4.33	0.000684	0.28	0.09
AAEL012339		cdk1	4.02	0.01	0.16	0.06
AAEL000186		conserved hypothetical protein	3.84	0.01	0.17	0.06
AAEL005127		ribonuclease UK114, putative	3.58	1.45e-05	1.26	0.46
AAEL022787		unspecified product	3.58	0.00365	0.17	0.06
AAEL003912		trafficking protein particle complex subunit 6b	3.54	0.00405	0.41	0.16
AAEL009480		hypothetical protein	3.48	0.00158	0.24	0.09
AAEL002194		uricase	3.25	0.03	0.13	0.05
AAEL001642		6-pyruvoyltetrahydropterin synthase, putative	3.18	0.00135	0.34	0.14
AAEL014410		conserved hypothetical protein	3.15	0.00302	0.14	0.06
AAEL024455		unspecified product	3.09	0.05	0.13	0.06
AAEL013049		nitrilase, putative	3.08	0.04	0.12	0.05
AAEL003825		conserved hypothetical protein	3.03	0.04	0.13	0.06
AAEL012860		conserved hypothetical protein	3.01	0.00589	0.29	0.13
AAEL001548		glucosyl/glucuronosyl transferases	2.97	0.00388	0.18	0.07
AAEL002737		cytochrome c oxidase, subunit VIIC, putative	2.92	1.84e-07	2.45	1.09
AAEL010679		monocyte to macrophage differentiation protein	2.92	0.00284	0.13	0.06
AAEL003270		conserved hypothetical protein	2.91	0.00465	0.21	0.09
AAEL007357		conserved hypothetical protein	2.9	0.03	0.17	0.08
AAEL020582		unspecified product	2.89	0.00794	0.28	0.12
AAEL019876		unspecified product	2.88	0.04	0.17	0.07
AAEL002722		protein kinase C inhibitor, putative	2.86	0.03	0.3	0.14
AAEL014274		conserved hypothetical protein	2.84	0.00361	0.08	0.04
AAEL022298		unspecified product	2.82	0.05	0.12	0.05
AAEL008547		conserved hypothetical protein	2.8	0.04	0.11	0.05
AAEL020851		unspecified product	2.74	0.000628	0.47	0.23
calypso		unspecified product	2.73	0.00351	0.17	0.08
AAEL005208		conserved hypothetical protein	2.72	0.02	0.2	0.09
AAEL000687		glucosyl/glucuronosyl transferases	2.67	0.00123	0.27	0.13
AAEL010522		conserved hypothetical protein	2.62	0.02	0.19	0.09
AAEL006052		hypothetical protein	2.61	0.00485	0.29	0.14
AAEL020319		unspecified product	2.6	0.01	0.27	0.13
AAEL013045		exosome complex exonuclease RRP41, putative	2.59	0.02	0.28	0.15
AAEL012832		cytochrome B561	2.57	0.00136	0.29	0.15
AAEL008476		conserved hypothetical protein	2.54	0.01	0.17	0.09
AAEL009586		hypothetical protein	2.54	0.00275	0.19	0.1
AAEL010801		Cytochrome b-c1 complex subunit 6	2.52	4.63e-10	3.78	1.96
AAEL019823		unspecified product	2.5	0.00918	0.47	0.24
AAEL010417		conserved hypothetical protein	2.48	0.00883	0.54	0.27
AAEL020290		60S ribosomal protein L39	2.46	9.3e-09	21.18	11.47
AAEL002187		conserved hypothetical protein	2.43	0.02	0.56	0.31
AAEL024342		unspecified product	2.43	0.00696	0.23	0.12
AAEL002849		zinc finger protein, putative	2.42	0.03	0.14	0.08
AAEL027360		unspecified product	2.41	0.02	0.8	0.42
AAEL001687		adenylate cyclase	2.41	0.04	0.13	0.07
AAEL027937		unspecified product	2.41	0.02	0.19	0.1
AAEL010071		spermidine synthase	2.4	0.01	0.31	0.17
AAEL006228		hypothetical protein	2.39	0.00528	0.19	0.1
AAEL013883		conserved hypothetical protein	2.36	0.000106	0.4	0.23
AAEL002176		inosine-uridine preferring nucleoside hydrolase	2.36	0.00446	0.44	0.25
AAEL005911		mitochondrial carrier protein	2.35	0.000507	0.67	0.35
AAEL002758		conserved hypothetical protein	2.35	0.02	0.46	0.25
AAEL002292		glucose transport protein, putative	2.31	5.67e-07	0.89	0.49
AAEL005197		conserved hypothetical protein	2.31	0.00411	0.33	0.19
AAEL004603		signal peptidase 12kDa subunit, putative	2.3	4.01e-07	2.83	1.57
Rpl36-2		unspecified product	2.28	6.2e-10	57.06	33.15
AAEL010909		conserved hypothetical protein	2.27	0.01	0.33	0.18
CLIPB6		unspecified product	2.26	0.00606	0.35	0.21
AAEL021660		unspecified product	2.26	0.000953	0.2	0.11
AAEL020769		unspecified product	2.26	0.02	0.29	0.16
AAEL008007		conserved hypothetical protein	2.25	0.00509	0.28	0.16
AAEL023511		unspecified product	2.25	0.01	0.32	0.18
AAEL010697		3-ketoacyl-coa thiolase, mitochondrial (beta- ketothiolase) (acetyl-coa acyltransferase) (mitochondrial 3-oxoacyl- coa thiolase)	2.25	0.00347	0.37	0.23
AAEL015450		ribonuclease UK114, putative	2.24	1.63e-05	2.02	1.19
AAEL000475		conserved hypothetical protein	2.24	0.00676	0.22	0.13
AAEL011177		conserved hypothetical protein	2.23	0.00173	0.37	0.22
AAEL013320		translocon-associated protein, delta subunit	2.21	2.07e-06	2.83	1.76
AAEL026731		unspecified product	2.21	0.00457	0.27	0.15
AAEL006938		conserved hypothetical protein	2.21	0.00928	0.34	0.22
AAEL004974		beta-1,3-glucuronyltransferase s, p	2.21	0.03	0.07	0.04
AAEL008674		conserved hypothetical protein	2.2	0.000375	0.82	0.47
AAEL005414		ER membrane protein complex subunit 6	2.19	1.49e-07	3.78	2.26
AAEL001250		conserved hypothetical protein	2.17	0.02	0.24	0.14
AAEL000245		conserved hypothetical protein	2.17	0.01	0.63	0.4
AAEL003019		conserved hypothetical protein	2.16	0.04	0.2	0.12
AAEL010768		conserved hypothetical protein	2.16	0.05	0.2	0.12
AAEL006688		conserved hypothetical protein	2.15	0.01	1.02	0.64
AAEL000208		copii-coated vesicle membrane protein P24	2.14	0.000117	1.56	0.94
AAEL005237		conserved hypothetical protein	2.13	0.00992	0.52	0.33
AAEL004113		conserved hypothetical protein	2.13	0.05	0.31	0.2
AAEL025425		unspecified product	2.13	0.03	0.37	0.24
AAEL010137		ketoreductase, putative	2.12	0.05	0.3	0.18
AAEL020332		unspecified product	2.12	0.03	0.4	0.26
AAEL024761		unspecified product	2.11	0.000178	0.26	0.17
AAEL012629		deoxyuridine 5'-triphosphate nucleotidohydrolase	2.11	0.000323	1.27	0.78
AAEL012525		YEATS domain containing protein 4	2.1	0.03	0.31	0.19
AAEL005281		hypothetical protein	2.1	0.000145	0.28	0.18
AAEL012010		conserved hypothetical protein	2.1	2.62e-06	1.77	1.1
AAEL003922		conserved hypothetical protein	2.1	0.00229	0.42	0.27
AAEL014435		juvenile hormone-inducible protein, putative	2.09	0.02	0.25	0.15
Rpl36-1		unspecified product	2.09	8.2e-10	11.95	7.51
AAEL003674		conserved hypothetical protein	2.09	0.03	0.18	0.12
AAEL022644		unspecified product	2.09	0.00814	1.09	0.62
AAEL012511		conserved hypothetical protein	2.07	3.32e-07	4.19	2.63
APG4B		unspecified product	2.06	0.00145	0.45	0.28
AAEL002050		conserved hypothetical protein	2.06	0.03	0.43	0.26
AAEL005890		conserved hypothetical protein	2.06	0.000282	0.82	0.52
AAEL008394		conserved hypothetical protein	2.05	0.000189	2.15	1.38
AAEL002898		conserved hypothetical protein	2.04	0.000623	0.99	0.63
AAEL009829		ARL3, putative	2.03	0.00462	0.48	0.3
AAEL011964		hypothetical protein	2.03	0.04	0.21	0.14
AAEL014899		short chain type dehydrogenase	2.01	0.00125	0.96	0.64
AAEL009748		2-hydroxyphytanoyl-coa lyase	2.01	0.00111	0.55	0.36
AAEL011995		conserved hypothetical protein	2.01	0.01	0.25	0.16
AAEL026055		unspecified product	-2	0.04	0.07	0.18
AAEL014355		symbol, putative	-2	0.00771	0.05	0.13
AAEL011818		hypothetical protein	-2.03	0.03	0.08	0.22
AAEL007801		exonuclease	-2.03	9.21e-05	0.53	1.44
AAEL005774		hect type E3 ubiquitin ligase	-2.06	0.000143	0.1	0.27
AAEL019660		zwei Ig domain protein zig-8-like isoform X2	-2.07	0.00115	0.07	0.17
AAEL008602		conserved hypothetical protein	-2.07	0.03	0.04	0.11
AAEL000242		voltage-gated potassium channel	-2.08	0.02	0.03	0.08
AAEL022364		unspecified product	-2.08	0.02	0.08	0.21
AAEL014054		conserved hypothetical protein	-2.09	0.00229	0.16	0.45
AAEL014064		glutaredoxin, putative	-2.1	2.62e-06	12.95	35.31
AAEL009062		hypothetical protein	-2.11	0.02	0.04	0.12
AAEL005245		DNA repair protein rad50	-2.11	0.04	0.03	0.09
AAEL011758		peptidyl-prolyl cis-trans isomerase f, ppif	-2.12	0.02	0.32	0.96
AAEL025929		unspecified product	-2.14	0.00947	0.22	0.61
AAEL025609		unspecified product	-2.15	0	3.02	8.55
AAEL009498		hypothetical protein	-2.15	0.04	0.05	0.14
AAEL022061		unspecified product	-2.16	0.03	0.07	0.17
AAEL023280		unspecified product	-2.17	0.00363	0.2	0.53
AAEL021075		unspecified product	-2.18	0.03	0.03	0.08
AAEL023651		unspecified product	-2.21	0.000306	0.04	0.13
AAEL007257		hypothetical protein	-2.21	0.04	0.08	0.25
AAEL005602		conserved hypothetical protein	-2.23	0.02	0.09	0.29
AAEL010074		hypothetical protein	-2.26	0.000842	0.1	0.29
AAEL005155		conserved hypothetical protein	-2.26	0.02	0.03	0.1
AAEL020672		unspecified product	-2.27	0.00906	0.05	0.15
LRIM12		unspecified product	-2.27	0.0087	0.08	0.25
AAEL028092		fibroblast growth factor receptor homolog 1	-2.27	0.00235	0.06	0.18
Kir2B		unspecified product	-2.31	0.05	0.05	0.15
AAEL006723		conserved hypothetical protein	-2.34	0.01	0.04	0.13
AAEL013649		elongase, putative	-2.37	0.03	0.07	0.22
AAEL020452		titin-like protein	-2.44	0.04	0.00511	0.02
AAEL009657		lipoate-protein ligase b	-2.45	0.01	0.2	0.59
AAEL026933		unspecified product	-2.47	0.04	0.02	0.05
AAEL021571		unspecified product	-2.5	0.03	0.06	0.2
AAEL006637		conserved hypothetical protein	-2.58	0.00407	0.12	0.43
APG12		unspecified product	-2.6	0.02	0.15	0.54
AAEL002753		zinc finger protein	-2.6	0.04	0.06	0.2
AAEL019803		unspecified product	-2.62	1.81e-05	0.08	0.26
AAEL026940		unspecified product	-2.65	0.00274	0.11	0.4
AAEL019618		unspecified product	-2.65	0.02	0.00432	0.02
AAEL003691		conserved hypothetical protein	-2.66	0.00425	0.05	0.16
CYP4C50		unspecified product	-2.68	0.04	0.03	0.11
COX1		unspecified product	-2.69	1.99e-12	22.39	79.97
AAEL027947		unspecified product	-2.72	0.00357	0.11	0.36
AAEL007518		complexin, putative	-2.72	0.02	0.02	0.09
GPRGHP2		unspecified product	-2.8	5.1e-05	0.05	0.21
AAEL025187		unspecified product	-2.81	0.01	0.0051	0.02
AAEL022232		unspecified product	-2.85	0.00114	0.09	0.36
AAEL009849		hypothetical protein	-2.86	0.04	0.01	0.04
AAEL027285		unspecified product	-2.86	0.04	0.03	0.12
AAEL017022		hypothetical protein	-2.87	0.00208	0.1	0.37
COX2		unspecified product	-2.95	7.26e-05	5.14	21.51
AAEL026812		unspecified product	-2.95	0.02	0.06	0.27
AAEL021015		unspecified product	-2.96	0.03	0.06	0.22
AAEL009218		mitochondrial carrier protein, putative	-2.96	0.000115	0.16	0.64
AAEL011466		conserved hypothetical protein	-2.99	0.00115	0.13	0.52
AAEL019573		hemicentin-1	-3.02	0.00811	0.02	0.07
AAEL019443		unspecified product	-3.03	0.04	0.00626	0.03
AAEL008104		fibrinogen and fibronectin	-3.05	0.02	0.05	0.2
AAEL006654		conserved hypothetical protein	-3.06	0.00193	0.18	0.68
AAEL009334		hypothetical protein	-3.18	0.01	0.02	0.08
AAEL005584		hypothetical protein	-3.19	0.04	0.02	0.09
AAEL021321		unspecified product	-3.25	0.01	0.06	0.28
AAEL010375		conserved hypothetical protein	-3.29	0.01	0.07	0.31
AAEL023100		unspecified product	-3.32	0.04	0.00552	0.03
AAEL021421		unspecified product	-3.33	0.03	0.02	0.08
ND3		unspecified product	-3.36	2.77e-07	2.32	10.69
AAEL007981		conserved hypothetical protein	-3.37	0.03	0.02	0.1
AAEL020036		unspecified product	-3.39	0.04	0.04	0.19
mRpS34		unspecified product	-3.43	0.00403	0.1	0.5
AAEL002579		hypothetical protein	-3.43	0.05	0.01	0.06
AAEL010832		Pop5 protein, putative	-3.44	0.02	0.09	0.39
AAEL015236		signal recognition particle, 9kD-subunit, putative	-3.48	0.00377	0.16	0.76
AAEL023781		unspecified product	-3.51	0.000875	0.26	1.13
Gr33		unspecified product	-3.56	1.16e-07	0.08	0.39
AAEL013361		lysosomal acid lipase, putative	-3.57	0.02	0.03	0.15
AAEL018177		hypothetical protein	-3.59	0.03	0.01	0.06
AAEL023189		unspecified product	-3.63	0.04	0.02	0.08
AAEL004711		testis specific leucine rich repeat protein	-3.64	0.00832	0.04	0.19
AAEL025615		unspecified product	-3.72	0.000368	0.03	0.13
AAEL003679		conserved hypothetical protein	-3.74	0.03	0.03	0.14
AAEL020182		unspecified product	-3.77	0.05	0.02	0.11
AAEL005072		MRAS2, putative	-3.84	0.02	0.02	0.08
LRIM10B		unspecified product	-3.88	0.000125	0.06	0.33
AAEL006650		potassium channel beta	-3.9	0.00693	0.00902	0.05
AAEL026492		unspecified product	-4.01	0.00224	0.19	0.94
AAEL010235		30 kDa salivary gland allergen Aed a 3 Precursor (Allergen Aed a 3)	-4.06	0.04	0.04	0.22
AAEL010472		helix-loop-helix protein hen	-4.11	0.04	0.01	0.07
AAEL024572		unspecified product	-4.12	0.05	0.03	0.16
AAEL000717		protocadherin	-4.13	0.02	0.0026	0.01
AAEL024239		unspecified product	-4.15	0.03	0.04	0.21
AAEL007653		allantoinase	-4.17	0.01	0.02	0.13
AAEL020571		unspecified product	-4.22	0.01	0.02	0.09
AAEL027988		unspecified product	-4.3	0.02	0.02	0.1
AAEL023310		unspecified product	-4.36	0.05	0.02	0.11
AAEL021317		unspecified product	-4.47	0.02	0.06	0.31
AAEL027022		unspecified product	-4.5	0.02	0.06	0.4
AAEL006011		conserved hypothetical protein	-4.54	0.04	0.03	0.2
AAEL020291		unspecified product	-4.56	0.03	0.02	0.13
AAEL009050		amine oxidase	-4.57	0.00418	0.03	0.17
AAEL025271		unspecified product	-4.64	0.03	0.08	0.43
AAEL000801		metalloproteinase, putative	-4.68	0.02	0.01	0.09
OBP17		unspecified product	-4.73	0.05	0.02	0.15
AAEL021010		unspecified product	-4.77	0.0032	0.04	0.29
AAEL024517		unspecified product	-4.83	0.05	0.01	0.11
AAEL009825		60s ribosomal protein L13a	-4.83	0.04	0.03	0.21
AAEL012206		microtubule-associated protein tau	-4.94	0.04	0.00236	0.02
AAEL021404		unspecified product	-5.02	0.01	0.01	0.09
AAEL014044		conserved hypothetical protein	-5.03	0.05	0.00587	0.04
AAEL018102		hypothetical protein	-5.09	0.04	0.03	0.2
AAEL017244		hypothetical protein	-5.09	0.04	0.00533	0.04
AAEL025377		unspecified product	-5.15	0.04	0.00721	0.05
AAEL013051		conserved hypothetical protein	-5.15	0.03	0.02	0.14
AAEL019912		unspecified product	-5.43	0.03	0.01	0.09
AAEL021202		unspecified product	-5.57	0.03	0.00308	0.02
AAEL002577		conserved hypothetical protein	-5.57	0.03	0.00479	0.04
AAEL004939		tubulin beta chain	-5.64	0.04	0.00973	0.08
AAEL011968		conserved hypothetical protein	-5.9	0.02	0.04	0.38
AAEL004907		hypothetical protein	-5.92	0.04	0.02	0.14
AAEL000729		hypothetical protein	-6.13	0.03	0.00259	0.02
AAEL005507		inhibitory pou	-6.14	0.02	0.00617	0.05
AAEL027754		unspecified product	-6.42	0.0011	0.02	0.19
AAEL000134		conserved hypothetical protein	-6.43	0.05	0.00478	0.04
AAEL003986		conserved hypothetical protein	-6.57	0.00599	0.05	0.5
AAEL022143		unspecified product	-6.83	0.00959	0.00434	0.04
AAEL012073		conserved hypothetical protein	-7.17	0.04	0.00519	0.05
AAEL002692		beat protein	-7.19	0.05	0.0021	0.02
AAEL027103		unspecified product	-7.2	0.02	0.00385	0.04
AAEL026343		unspecified product	-7.43	0.05	0.00335	0.04
AAEL013458		glutamine synthetase 1, 2 (glutamate-amonia ligase) (gs)	-7.56	0.03	0.00416	0.05
AAEL001911		conserved hypothetical protein	-8.95	0.02	0.01	0.19
AAEL014303		neuroligin,	-12.64	0.00378	0.00151	0.03
AAEL023275		unspecified product	-12.85	0.02	0.00221	0.05
AAEL002467		conserved hypothetical protein	-13.72	0.02	0.00245	0.06
AAEL021401		unspecified product	-15.87	0.00306	0.00647	0.17
AAEL002518		glutamate receptor, ionotropic kainate 1, 2, 3 (glur5, glur6, glur7)	-37.12	0.05	0	0.01
GSTT2		unspecified product	-42.28	0.04	0	0.07
AAEL021430		unspecified product	-44.12	0.04	0	0.02
CYP6F2		unspecified product	-44.48	0.04	0	0.05
AAEL023020		unspecified product	-45.98	0.05	0	0.06
AAEL025368		unspecified product	-46.02	0.04	0	0.06
AAEL027200		unspecified product	-47.74	0.04	0	0.06
AAEL020919		unspecified product	-49.37	0.05	0	0.04
AAEL022277		unspecified product	-51.23	0.04	0	0.03
AAEL021875		unspecified product	-54.47	0.04	0	0.03
AAEL020019		unspecified product	-54.74	0.03	0	0.05
AAEL024995		unspecified product	-54.76	0.04	0	0.18
AAEL021416		unspecified product	-54.76	0.04	0	0.07
AAEL024306		unspecified product	-55.62	0.03	0	0.04
AAEL028201		unspecified product	-59.26	0.03	0	0.08
AAEL026389		unspecified product	-60.12	0.03	0	0.2
AAEL027651		unspecified product	-60.34	0.02	0	0.07
AAEL026657		unspecified product	-60.34	0.02	0	0.07
AAEL024583		unspecified product	-63.09	0.02	0	0.02
AAEL025150		unspecified product	-66.56	0.02	0	0.03
AAEL025046		unspecified product	-66.66	0.02	0	0.14
AAEL021194		unspecified product	-68.09	0.02	0	0.2
AAEL006063		U3 small nucleolar ribonucleoprotein protein imp4	-70.91	0.03	0	0.13
AAEL020323		unspecified product	-70.91	0.03	0	0.14
AAEL027602		unspecified product	-76.24	0.02	0	0.04
AAEL011358		origin recognition complex subunit	-76.26	0.02	0	0.07
AAEL026067		unspecified product	-96.88	0.01	0	0.2
AAEL020455		unspecified product	-101.91	0.01	0	0.1
AAEL012252		hypothetical protein	-113.99	0.01	0	0.24
AAEL009309		lipid depleted protein	-116.49	0.00805	0	0.13
AAEL017349		hypothetical protein	-130.8	0.00881	0	0.09
AAEL021183		unspecified product	-136.45	0.00822	0	0.14
AAEL025907		unspecified product	-147.4	0.00629	0	0.14
AAEL022543		unspecified product	-148.2	0.00386	0	0.19
AAEL009280		conserved hypothetical protein	-165.9	0.00551	0	0.13
AAEL020911		unspecified product	-232.18	0.00207	0	0.85
AAEL019442		unspecified product	-246.13	0.00239	0	0.42
AAEL028214		unspecified product	-267.2	0.00154	0	0.62
AAEL020891		vacuolar protein sorting-associated protein 13B	-359.05	0.000554	0	0.08
AAEL023486		unspecified product	-2725.33	8.05e-06	0	4.22
* Genes with m6A peaks are highlighted in grey
** Genes with modfified m6A peaks are in bold and red
